# Supplementary material for: Prognosis and Novel Drug Targets for Key lncRNAs of Epigenetic Modification in Colorectal Cancer
Source: Mediators Inflamm. 2023 Apr 12;2023:6632205. doi: 10.1155/2023/6632205 (PMC10116225; doi:10.1155/2023/6632205)
Supplement: Supplementary 2 — Supplementary Table S1: the list of m5C genes. [file 6632205.f2.txt]

Gene	Type
NOP2	writers
TRDMT1	writers
DNMT1	writers
DNMT3A	writers
DNMT3B	writers
NSUN2	writers
NSUN3	writers
NSUN4	writers
NSUN5	writers
NSUN6	writers
NSUN7	writers
ALYREF	readers
YBX1	readers
TET1	erasers
TET2	erasers
TET3	erasers
ALKBH1	erasers
