# Supplementary material for: Prognosis and Novel Drug Targets for Key lncRNAs of Epigenetic Modification in Colorectal Cancer
Source: Mediators Inflamm. 2023 Apr 12;2023:6632205. doi: 10.1155/2023/6632205 (PMC10116225; doi:10.1155/2023/6632205)
Supplement: Supplementary 3 — Supplementary Table S2: the details of m5CRlncRNAs. [file 6632205.f3.txt]

m5C	lncRNA	cor	pvalue	Regulation
TRDMT1	AC009812.4	0.506555256	1.42E-37	postive
NSUN3	AC009812.4	0.552558769	9.12E-46	postive
TET1	AC009812.4	0.50490149	2.65E-37	postive
TRDMT1	AL157884.2	0.512348449	1.54E-38	postive
TET1	AL157884.2	0.674382422	5.35E-75	postive
TRDMT1	AL138921.2	0.610372204	4.70E-58	postive
NSUN3	AL138921.2	0.587261	7.61E-53	postive
TET1	AL138921.2	0.61829557	6.10E-60	postive
TET2	AL138921.2	0.59690357	5.74E-55	postive
TET2	AC138028.2	0.54788291	7.10E-45	postive
TRDMT1	AC008026.3	0.688150461	3.21E-79	postive
NSUN3	AC008026.3	0.603022903	2.37E-56	postive
TET1	AC008026.3	0.800327143	3.52E-125	postive
TET2	AC008026.3	0.703184926	4.17E-84	postive
TRDMT1	AL445248.1	0.669641757	1.35E-73	postive
NSUN3	AL445248.1	0.608351005	1.39E-57	postive
TET1	AL445248.1	0.741696228	3.70E-98	postive
TET2	AL445248.1	0.716929018	7.50E-89	postive
TRDMT1	MRPS9-AS1	0.697146125	4.17E-82	postive
NSUN3	MRPS9-AS1	0.588863929	3.42E-53	postive
TET1	MRPS9-AS1	0.708168459	8.54E-86	postive
TET2	MRPS9-AS1	0.72544407	6.18E-92	postive
TRDMT1	AC083906.3	0.58009334	2.59E-51	postive
TET1	AC083906.3	0.759447759	1.63E-105	postive
TRDMT1	FTX	0.741177875	5.95E-98	postive
NSUN3	FTX	0.681444471	3.91E-77	postive
TET1	FTX	0.865522589	1.74E-168	postive
TET2	FTX	0.655770172	1.21E-69	postive
TRDMT1	RASA2-IT1	0.744577942	2.61E-99	postive
NSUN3	RASA2-IT1	0.654054537	3.60E-69	postive
TET1	RASA2-IT1	0.872627785	1.46E-174	postive
TET2	RASA2-IT1	0.710635702	1.21E-86	postive
TRDMT1	AC007431.2	0.564108663	4.97E-48	postive
TET1	AC007431.2	0.628024391	2.47E-62	postive
TET2	AC007431.2	0.724979123	9.17E-92	postive
TRDMT1	EP300-AS1	0.541509669	1.11E-43	postive
NSUN3	EP300-AS1	0.531372047	7.75E-42	postive
TET1	EP300-AS1	0.557231472	1.14E-46	postive
TET2	EP300-AS1	0.618033459	7.05E-60	postive
TRDMT1	AC009135.1	0.541903517	9.36E-44	postive
TET1	AC009135.1	0.769551944	5.42E-110	postive
TRDMT1	FKBP14-AS1	0.626466924	6.05E-62	postive
NSUN3	FKBP14-AS1	0.594690961	1.79E-54	postive
TET1	FKBP14-AS1	0.683676819	8.02E-78	postive
TET2	FKBP14-AS1	0.644793813	1.16E-66	postive
TRDMT1	AC015983.2	0.642192101	5.68E-66	postive
NSUN3	AC015983.2	0.59479733	1.69E-54	postive
TET1	AC015983.2	0.705258341	8.36E-85	postive
TET2	AC015983.2	0.540817332	1.49E-43	postive
TRDMT1	FAM66C	0.564334536	4.48E-48	postive
TET1	FAM66C	0.694748947	2.51E-81	postive
TRDMT1	AC004837.2	0.536617559	8.76E-43	postive
TET1	AC004837.2	0.545422836	2.06E-44	postive
TRDMT1	AC006017.1	0.681567965	3.58E-77	postive
NSUN3	AC006017.1	0.618533805	5.34E-60	postive
TET1	AC006017.1	0.754395238	2.35E-103	postive
TET2	AC006017.1	0.695038778	2.02E-81	postive
TRDMT1	AC092802.3	0.716621919	9.64E-89	postive
NSUN3	AC092802.3	0.650623834	3.14E-68	postive
TET1	AC092802.3	0.816212025	4.20E-134	postive
TET2	AC092802.3	0.670940075	5.59E-74	postive
TRDMT1	HMGA2-AS1	0.644618046	1.29E-66	postive
NSUN3	HMGA2-AS1	0.582110707	9.68E-52	postive
TET1	HMGA2-AS1	0.725815424	4.51E-92	postive
TET2	HMGA2-AS1	0.728370403	5.06E-93	postive
TRDMT1	AL133410.1	0.515050898	5.40E-39	postive
TET1	AL133410.1	0.582661403	7.39E-52	postive
TET2	AL133410.1	0.605645146	5.92E-57	postive
TET1	AL359921.1	0.617067206	1.21E-59	postive
TET2	AL359921.1	0.639350148	3.16E-65	postive
TRDMT1	AC004825.3	0.674741455	4.18E-75	postive
NSUN3	AC004825.3	0.559691048	3.74E-47	postive
TET1	AC004825.3	0.767894359	3.05E-109	postive
TET2	AC004825.3	0.764535548	9.68E-108	postive
TRDMT1	AC019080.5	0.771646356	5.98E-111	postive
NSUN3	AC019080.5	0.685213723	2.67E-78	postive
TET1	AC019080.5	0.840593619	1.24E-149	postive
TET2	AC019080.5	0.631281723	3.75E-63	postive
TRDMT1	KCNIP2-AS1	0.53708394	7.20E-43	postive
TET1	KCNIP2-AS1	0.631160111	4.02E-63	postive
TET2	KCNIP2-AS1	0.592565274	5.28E-54	postive
TRDMT1	AL445489.1	0.504173615	3.49E-37	postive
TET1	AL445489.1	0.564435987	4.28E-48	postive
TET2	AL445489.1	0.696681961	5.91E-82	postive
TET2	AL355076.2	0.57952511	3.41E-51	postive
TRDMT1	AC079142.1	0.583471714	4.97E-52	postive
NSUN3	AC079142.1	0.623307734	3.66E-61	postive
TET1	AC079142.1	0.553465826	6.10E-46	postive
TET2	AC079142.1	0.568942165	5.28E-49	postive
TRDMT1	AC087294.1	0.670255305	8.89E-74	postive
NSUN3	AC087294.1	0.554858915	3.28E-46	postive
TET1	AC087294.1	0.807273206	5.59E-129	postive
TET2	AC087294.1	0.698979324	1.04E-82	postive
TET1	ADAMTSL4-AS1	0.523005054	2.32E-40	postive
TET2	ADAMTSL4-AS1	0.687334832	5.80E-79	postive
TRDMT1	AC083843.2	0.669519154	1.46E-73	postive
NSUN3	AC083843.2	0.643965849	1.93E-66	postive
TET1	AC083843.2	0.662360378	1.70E-71	postive
TET2	AC083843.2	0.623935061	2.56E-61	postive
TET1	AL590822.2	0.506955017	1.22E-37	postive
TET2	AL590822.2	0.641749007	7.44E-66	postive
TRDMT1	AC090519.1	0.670064447	1.01E-73	postive
NSUN3	AC090519.1	0.563973445	5.29E-48	postive
TET1	AC090519.1	0.818900835	1.06E-135	postive
TET2	AC090519.1	0.76829476	2.01E-109	postive
TRDMT1	AL592546.3	0.711841001	4.62E-87	postive
NSUN3	AL592546.3	0.589287278	2.76E-53	postive
TET1	AL592546.3	0.81887539	1.10E-135	postive
TET2	AL592546.3	0.762781543	5.76E-107	postive
TRDMT1	AL121845.4	0.598243472	2.87E-55	postive
NSUN3	AL121845.4	0.550838028	1.95E-45	postive
TET1	AL121845.4	0.658929508	1.59E-70	postive
TET2	AL121845.4	0.634901326	4.48E-64	postive
TRDMT1	SLC24A3-AS1	0.715622784	2.18E-88	postive
NSUN3	SLC24A3-AS1	0.59556092	1.15E-54	postive
TET1	SLC24A3-AS1	0.813288256	2.13E-132	postive
TET2	SLC24A3-AS1	0.731067913	4.89E-94	postive
TRDMT1	AC048341.1	0.698351234	1.68E-82	postive
NSUN3	AC048341.1	0.642273734	5.41E-66	postive
TET1	AC048341.1	0.758721155	3.36E-105	postive
TET2	AC048341.1	0.73414512	3.29E-95	postive
TET3	AL162595.1	0.543350625	5.04E-44	postive
TRDMT1	AC092718.5	0.534378743	2.23E-42	postive
TET2	AC092718.5	0.563024565	8.18E-48	postive
TET2	AL512444.1	0.627913531	2.64E-62	postive
TRDMT1	AC018410.1	0.581244795	1.48E-51	postive
TET1	AC018410.1	0.667170299	7.06E-73	postive
TET2	AC018410.1	0.756234903	3.90E-104	postive
TET2	AC024619.3	0.617910832	7.55E-60	postive
TRDMT1	AC093157.1	0.588200956	4.76E-53	postive
NSUN3	AC093157.1	0.547798185	7.37E-45	postive
TET1	AC093157.1	0.521444092	4.33E-40	postive
TRDMT1	AC010300.1	0.681192243	4.67E-77	postive
NSUN3	AC010300.1	0.602363833	3.35E-56	postive
TET1	AC010300.1	0.8754815	4.16E-177	postive
TET2	AC010300.1	0.678895514	2.34E-76	postive
TRDMT1	SREBF2-AS1	0.575678991	2.18E-50	postive
TET1	SREBF2-AS1	0.614345438	5.40E-59	postive
TET2	SREBF2-AS1	0.7411249	6.24E-98	postive
TRDMT1	AL157938.3	0.706891294	2.33E-85	postive
NSUN3	AL157938.3	0.633633326	9.45E-64	postive
TET1	AL157938.3	0.758731082	3.33E-105	postive
TET2	AL157938.3	0.682552069	1.78E-77	postive
TRDMT1	AL021978.1	0.565530003	2.58E-48	postive
NSUN3	AL021978.1	0.509135224	5.31E-38	postive
TET1	AL021978.1	0.577629106	8.54E-51	postive
TET2	AL021978.1	0.566963781	1.33E-48	postive
TRDMT1	FAM53B-AS1	0.666095348	1.44E-72	postive
NSUN3	FAM53B-AS1	0.553350293	6.42E-46	postive
TET1	FAM53B-AS1	0.736437212	4.29E-96	postive
TET2	FAM53B-AS1	0.743799632	5.36E-99	postive
NSUN6	AC007383.1	0.504920047	2.64E-37	postive
TET1	TP73-AS2	0.508765534	6.12E-38	postive
TET2	TP73-AS2	0.581115039	1.58E-51	postive
TET1	LINC01402	0.542715002	6.61E-44	postive
NSUN3	AC099661.1	0.549339057	3.76E-45	postive
TET1	AC099661.1	0.54724759	9.36E-45	postive
TRDMT1	PPP3CB-AS1	0.750789076	7.56E-102	postive
NSUN3	PPP3CB-AS1	0.704874081	1.13E-84	postive
TET1	PPP3CB-AS1	0.821305602	3.77E-137	postive
TET2	PPP3CB-AS1	0.744348403	3.23E-99	postive
TRDMT1	AC066613.1	0.636790701	1.46E-64	postive
NSUN3	AC066613.1	0.587066041	8.39E-53	postive
TET1	AC066613.1	0.658050355	2.80E-70	postive
TET2	AC066613.1	0.800451485	3.02E-125	postive
TRDMT1	AC011601.1	0.613904048	6.88E-59	postive
NSUN3	AC011601.1	0.518360968	1.47E-39	postive
TET1	AC011601.1	0.717000581	7.08E-89	postive
TET2	AC011601.1	0.626871756	4.80E-62	postive
TRDMT1	AC009152.6	0.530646575	1.04E-41	postive
TET1	AC009152.6	0.619260345	3.56E-60	postive
TET2	AC009152.6	0.713944181	8.50E-88	postive
TRDMT1	TNS1-AS1	0.605046066	8.13E-57	postive
NSUN3	TNS1-AS1	0.535013205	1.71E-42	postive
TET1	TNS1-AS1	0.71711305	6.45E-89	postive
TET2	TNS1-AS1	0.606557975	3.64E-57	postive
TRDMT1	AC004223.2	0.646445977	4.21E-67	postive
NSUN3	AC004223.2	0.602227544	3.60E-56	postive
TET1	AC004223.2	0.747717045	1.39E-100	postive
TET2	AC004223.2	0.672468361	1.98E-74	postive
NOP2	AC124319.1	0.526902039	4.82E-41	postive
TRDMT1	AC024060.2	0.519645746	8.86E-40	postive
NSUN3	AC024060.2	0.566448229	1.69E-48	postive
NSUN6	AC024060.2	0.518241955	1.54E-39	postive
TET1	AC024060.2	0.501085777	1.11E-36	postive
TRDMT1	EPN2-AS1	0.644850228	1.12E-66	postive
NSUN3	EPN2-AS1	0.546937686	1.07E-44	postive
TET1	EPN2-AS1	0.722652491	6.53E-91	postive
TET2	EPN2-AS1	0.741414391	4.79E-98	postive
TRDMT1	AC138932.4	0.598812282	2.14E-55	postive
NSUN3	AC138932.4	0.555713099	2.24E-46	postive
TET1	AC138932.4	0.696686567	5.89E-82	postive
TET2	AC138932.4	0.765879103	2.45E-108	postive
TRDMT1	AC092794.1	0.749072938	3.87E-101	postive
NSUN3	AC092794.1	0.707318478	1.67E-85	postive
TET1	AC092794.1	0.839411314	8.03E-149	postive
TET2	AC092794.1	0.673866033	7.62E-75	postive
TRDMT1	AC093157.2	0.719144472	1.21E-89	postive
NSUN3	AC093157.2	0.610949588	3.44E-58	postive
TET1	AC093157.2	0.717410881	5.05E-89	postive
TET2	AC093157.2	0.642547354	4.58E-66	postive
TRDMT1	MSH2-OT1	0.675080402	3.31E-75	postive
NSUN3	MSH2-OT1	0.53753138	5.97E-43	postive
TET1	MSH2-OT1	0.817839484	4.57E-135	postive
TET2	MSH2-OT1	0.621382187	1.08E-60	postive
TRDMT1	AC009501.2	0.576126754	1.76E-50	postive
NSUN3	AC009501.2	0.549765412	3.12E-45	postive
TET1	AC009501.2	0.614000853	6.52E-59	postive
TET2	AC009501.2	0.506524039	1.44E-37	postive
TRDMT1	AC008771.1	0.706663087	2.79E-85	postive
NSUN3	AC008771.1	0.625541117	1.03E-61	postive
TET1	AC008771.1	0.750023847	1.57E-101	postive
TET2	AC008771.1	0.654699523	2.39E-69	postive
TRDMT1	AC055811.1	0.531342195	7.85E-42	postive
TET1	AC055811.1	0.656913152	5.81E-70	postive
TET2	AC055811.1	0.740935263	7.42E-98	postive
TRDMT1	AC104472.5	0.689526551	1.18E-79	postive
NSUN3	AC104472.5	0.614683628	4.48E-59	postive
TET1	AC104472.5	0.853824535	3.34E-159	postive
TET2	AC104472.5	0.72799693	6.97E-93	postive
TRDMT1	AC005332.2	0.758435948	4.46E-105	postive
NSUN3	AC005332.2	0.638442365	5.45E-65	postive
TET1	AC005332.2	0.892210649	2.11E-193	postive
TET2	AC005332.2	0.676173164	1.56E-75	postive
TRDMT1	AC084782.3	0.664505473	4.14E-72	postive
NSUN3	AC084782.3	0.533841342	2.79E-42	postive
TET1	AC084782.3	0.761989081	1.28E-106	postive
TET2	AC084782.3	0.6018043	4.50E-56	postive
TRDMT1	LINC01176	0.65373808	4.40E-69	postive
NSUN3	LINC01176	0.562484645	1.05E-47	postive
TET1	LINC01176	0.881415881	1.33E-182	postive
TET2	LINC01176	0.548127769	6.38E-45	postive
TRDMT1	AL161457.1	0.675276102	2.89E-75	postive
NSUN3	AL161457.1	0.547537955	8.25E-45	postive
TET1	AL161457.1	0.772154059	3.49E-111	postive
TET2	AL161457.1	0.659222057	1.31E-70	postive
TRDMT1	AC023510.2	0.661440152	3.10E-71	postive
NSUN3	AC023510.2	0.597408351	4.43E-55	postive
TET1	AC023510.2	0.650566479	3.25E-68	postive
TET2	AC023510.2	0.553274121	6.64E-46	postive
TET1	AL590093.1	0.530853323	9.60E-42	postive
TRDMT1	AL121583.1	0.625206606	1.24E-61	postive
NSUN3	AL121583.1	0.587588831	6.46E-53	postive
TET1	AL121583.1	0.738850975	4.92E-97	postive
TRDMT1	AC007622.2	0.643143921	3.19E-66	postive
NSUN3	AC007622.2	0.611650516	2.35E-58	postive
TET1	AC007622.2	0.682159612	2.36E-77	postive
TET2	AC007622.2	0.76190577	1.39E-106	postive
TRDMT1	AC048341.2	0.661856609	2.36E-71	postive
NSUN3	AC048341.2	0.607213342	2.57E-57	postive
TET1	AC048341.2	0.676527715	1.22E-75	postive
TET2	AC048341.2	0.629173346	1.27E-62	postive
TRDMT1	ALMS1-IT1	0.620059864	2.28E-60	postive
NSUN3	ALMS1-IT1	0.590284714	1.67E-53	postive
TET1	ALMS1-IT1	0.642046934	6.21E-66	postive
TET2	ALMS1-IT1	0.567774705	9.11E-49	postive
TRDMT1	SMC2-AS1	0.521222208	4.74E-40	postive
TRDMT1	AL449214.1	0.608641264	1.19E-57	postive
NSUN3	AL449214.1	0.52387013	1.64E-40	postive
TET1	AL449214.1	0.704141017	1.99E-84	postive
TET2	AL449214.1	0.674228549	5.94E-75	postive
TRDMT1	NFYC-AS1	0.589464185	2.53E-53	postive
NSUN3	NFYC-AS1	0.555760912	2.19E-46	postive
TET1	NFYC-AS1	0.557071449	1.22E-46	postive
TET2	NFYC-AS1	0.611628923	2.38E-58	postive
TRDMT1	AL450998.2	0.57022854	2.89E-49	postive
NSUN3	AL450998.2	0.52526381	9.36E-41	postive
TET1	AL450998.2	0.642438152	4.90E-66	postive
TET2	AL450998.2	0.779737693	9.56E-115	postive
TRDMT1	AC007036.2	0.592815464	4.65E-54	postive
NSUN3	AC007036.2	0.517738303	1.88E-39	postive
TET1	AC007036.2	0.722020976	1.11E-90	postive
TET2	AC007036.2	0.710476063	1.37E-86	postive
TRDMT1	LINC01376	0.656625179	6.99E-70	postive
NSUN3	LINC01376	0.605468602	6.50E-57	postive
TET1	LINC01376	0.76553867	3.47E-108	postive
TET2	LINC01376	0.699965299	4.93E-83	postive
TRDMT1	AC016747.3	0.678073157	4.16E-76	postive
NSUN3	AC016747.3	0.588463824	4.17E-53	postive
TET1	AC016747.3	0.777318227	1.36E-113	postive
TET2	AC016747.3	0.756941833	1.95E-104	postive
TRDMT1	SNRK-AS1	0.644923305	1.07E-66	postive
NSUN3	SNRK-AS1	0.620694984	1.60E-60	postive
TET1	SNRK-AS1	0.780338754	4.92E-115	postive
TET2	SNRK-AS1	0.697119482	4.25E-82	postive
TRDMT1	AC026979.1	0.513530161	9.76E-39	postive
TET1	AC026979.1	0.604519176	1.08E-56	postive
TET2	AC026979.1	0.647970235	1.64E-67	postive
TET2	AC021087.3	0.587326904	7.36E-53	postive
TRDMT1	AC073651.1	0.604972017	8.46E-57	postive
NSUN3	AC073651.1	0.524883884	1.09E-40	postive
TET1	AC073651.1	0.65554129	1.40E-69	postive
TET2	AC073651.1	0.731323475	3.91E-94	postive
TRDMT1	EGOT	0.639288391	3.28E-65	postive
NSUN3	EGOT	0.551129012	1.71E-45	postive
TET1	EGOT	0.673487312	9.87E-75	postive
TET2	EGOT	0.677964124	4.49E-76	postive
TRDMT1	AC004893.2	0.625426642	1.10E-61	postive
NSUN3	AC004893.2	0.6024015	3.29E-56	postive
TET1	AC004893.2	0.690303655	6.69E-80	postive
TET2	AC004893.2	0.695010029	2.07E-81	postive
TRDMT1	AC012676.3	0.62133454	1.11E-60	postive
NSUN3	AC012676.3	0.624966638	1.43E-61	postive
TET1	AC012676.3	0.599781433	1.29E-55	postive
TET2	AC012676.3	0.581325351	1.42E-51	postive
TRDMT1	AC012020.1	0.687993126	3.60E-79	postive
NSUN3	AC012020.1	0.573798102	5.35E-50	postive
TET1	AC012020.1	0.858207165	1.39E-162	postive
TET2	AC012020.1	0.68340498	9.73E-78	postive
TRDMT1	AC005072.1	0.6289448	1.45E-62	postive
NSUN3	AC005072.1	0.576457689	1.50E-50	postive
TET1	AC005072.1	0.700507721	3.26E-83	postive
TET2	AC005072.1	0.721164245	2.27E-90	postive
TRDMT1	AL590101.1	0.659134396	1.39E-70	postive
NSUN3	AL590101.1	0.60799898	1.68E-57	postive
TET1	AL590101.1	0.748534389	6.43E-101	postive
TET2	AL590101.1	0.664494526	4.17E-72	postive
TET2	LINC01126	0.538043387	4.81E-43	postive
TRDMT1	DUBR	0.738736861	5.45E-97	postive
NSUN3	DUBR	0.632465686	1.88E-63	postive
TET1	DUBR	0.822510742	6.93E-138	postive
TET2	DUBR	0.636125231	2.17E-64	postive
TET2	AC138028.1	0.531004566	9.02E-42	postive
TRDMT1	AC002553.1	0.575129813	2.83E-50	postive
NSUN3	AC002553.1	0.573599517	5.87E-50	postive
TET1	AC002553.1	0.621325359	1.12E-60	postive
TET2	AC002553.1	0.735719137	8.14E-96	postive
TRDMT1	AC099811.1	0.734517901	2.36E-95	postive
NSUN3	AC099811.1	0.63387959	8.18E-64	postive
TET1	AC099811.1	0.816207588	4.22E-134	postive
TET2	AC099811.1	0.726377748	2.79E-92	postive
TET1	AC011700.1	0.571533799	1.56E-49	postive
TET1	AC139887.2	0.57962517	3.25E-51	postive
TET2	AC139887.2	0.646790503	3.40E-67	postive
TET3	AC139887.2	0.565952907	2.12E-48	postive
TRDMT1	ZBTB20-AS5	0.724078518	1.97E-91	postive
NSUN3	ZBTB20-AS5	0.611312227	2.82E-58	postive
TET1	ZBTB20-AS5	0.856736808	1.95E-161	postive
TET2	ZBTB20-AS5	0.732913227	9.73E-95	postive
TRDMT1	AL138921.1	0.729605777	1.74E-93	postive
NSUN3	AL138921.1	0.648129175	1.49E-67	postive
TET1	AL138921.1	0.833257761	1.07E-144	postive
TET2	AL138921.1	0.67210879	2.53E-74	postive
TRDMT1	SHANK2-AS2	0.585811135	1.56E-52	postive
TET1	SHANK2-AS2	0.6634538	8.29E-72	postive
TET2	SHANK2-AS2	0.734862659	1.74E-95	postive
TRDMT1	AC019330.1	0.630330555	6.52E-63	postive
NSUN3	AC019330.1	0.568507507	6.47E-49	postive
TET1	AC019330.1	0.663893808	6.20E-72	postive
TET2	AC019330.1	0.508320945	7.25E-38	postive
TRDMT1	SAP30L-AS1	0.699224869	8.65E-83	postive
NSUN3	SAP30L-AS1	0.620924078	1.40E-60	postive
TET1	SAP30L-AS1	0.817157931	1.16E-134	postive
TET2	SAP30L-AS1	0.787998543	8.60E-119	postive
TRDMT1	AC007785.3	0.574267944	4.27E-50	postive
TET1	AC007785.3	0.646206037	4.88E-67	postive
TET2	AC007785.3	0.545591788	1.92E-44	postive
TRDMT1	C2-AS1	0.557263598	1.12E-46	postive
NSUN3	C2-AS1	0.554512169	3.83E-46	postive
TET1	C2-AS1	0.612898337	1.19E-58	postive
TET2	C2-AS1	0.521451651	4.32E-40	postive
TRDMT1	AL162386.2	0.738774725	5.27E-97	postive
NSUN3	AL162386.2	0.619222399	3.64E-60	postive
TET1	AL162386.2	0.879899473	3.59E-181	postive
TET2	AL162386.2	0.686783939	8.64E-79	postive
TRDMT1	AC068790.6	0.743319176	8.35E-99	postive
NSUN3	AC068790.6	0.672491652	1.95E-74	postive
TET1	AC068790.6	0.853607965	4.87E-159	postive
TET2	AC068790.6	0.707755747	1.18E-85	postive
TRDMT1	AC098679.4	0.723605423	2.93E-91	postive
NSUN3	AC098679.4	0.594821272	1.67E-54	postive
TET1	AC098679.4	0.877923783	2.47E-179	postive
TET2	AC098679.4	0.664648055	3.77E-72	postive
TRDMT1	PSMD6-AS2	0.685897332	1.64E-78	postive
NSUN3	PSMD6-AS2	0.619099708	3.89E-60	postive
TET1	PSMD6-AS2	0.785503846	1.50E-117	postive
TET2	PSMD6-AS2	0.810007961	1.62E-130	postive
TRDMT1	DSG2-AS1	0.562504653	1.04E-47	postive
NSUN3	DSG2-AS1	0.546902944	1.09E-44	postive
TET1	DSG2-AS1	0.587249388	7.65E-53	postive
TET2	DSG2-AS1	0.688837565	1.95E-79	postive
TET1	LINC00626	0.708055832	9.34E-86	postive
TET2	LINC00626	0.551241673	1.63E-45	postive
TRDMT1	AC012360.3	0.546000503	1.61E-44	postive
NSUN3	AC012360.3	0.537491737	6.07E-43	postive
NSUN6	AC012360.3	0.628455655	1.93E-62	postive
TET1	AC012360.3	0.58008069	2.61E-51	postive
TET3	AC012360.3	0.598723108	2.24E-55	postive
TRDMT1	AC211433.1	0.668351222	3.20E-73	postive
NSUN3	AC211433.1	0.584631381	2.80E-52	postive
TET1	AC211433.1	0.796159869	5.69E-123	postive
TET2	AC211433.1	0.739883273	1.93E-97	postive
TRDMT1	BCL2L1-AS1	0.651805392	1.49E-68	postive
NSUN3	BCL2L1-AS1	0.592677443	4.99E-54	postive
TET1	BCL2L1-AS1	0.726352634	2.85E-92	postive
TET2	BCL2L1-AS1	0.726745944	2.04E-92	postive
TRDMT1	MACC1-AS1	0.697530196	3.12E-82	postive
NSUN3	MACC1-AS1	0.657060349	5.29E-70	postive
TET1	MACC1-AS1	0.827565523	4.96E-141	postive
TET2	MACC1-AS1	0.674097923	6.50E-75	postive
TRDMT1	AC026254.2	0.623116731	4.08E-61	postive
NSUN3	AC026254.2	0.590996907	1.17E-53	postive
TET1	AC026254.2	0.555149614	2.88E-46	postive
TET2	AC026254.2	0.506969685	1.21E-37	postive
TRDMT1	AC097534.1	0.748624342	5.91E-101	postive
NSUN3	AC097534.1	0.723325269	3.71E-91	postive
TET1	AC097534.1	0.791586521	1.32E-120	postive
TET2	AC097534.1	0.655410254	1.52E-69	postive
TRDMT1	AADACL2-AS1	0.547401538	8.76E-45	postive
NSUN3	AADACL2-AS1	0.520784417	5.64E-40	postive
TET1	AADACL2-AS1	0.636233351	2.03E-64	postive
TET2	DARS-AS1	0.508090081	7.92E-38	postive
TRDMT1	MYB-AS1	0.544469156	3.12E-44	postive
NSUN3	MYB-AS1	0.515093522	5.31E-39	postive
TET1	MYB-AS1	0.656501161	7.57E-70	postive
TET2	MYB-AS1	0.635888456	2.50E-64	postive
TRDMT1	AC024382.1	0.552846076	8.03E-46	postive
TET1	AC024382.1	0.571928079	1.30E-49	postive
TET2	AC024382.1	0.542939247	6.01E-44	postive
TRDMT1	AL021328.1	0.663012172	1.11E-71	postive
NSUN3	AL021328.1	0.552653776	8.75E-46	postive
TET1	AL021328.1	0.830113317	1.18E-142	postive
TET2	AL021328.1	0.691909525	2.06E-80	postive
TRDMT1	AC009318.4	0.549805998	3.07E-45	postive
TET1	AC009318.4	0.580186025	2.48E-51	postive
TET2	AC009318.4	0.591709604	8.15E-54	postive
TRDMT1	AL031429.2	0.534682427	1.97E-42	postive
TET1	AL031429.2	0.621236654	1.18E-60	postive
TET2	AL031429.2	0.558286153	7.06E-47	postive
TRDMT1	GSN-AS1	0.532265551	5.36E-42	postive
TET1	GSN-AS1	0.590443598	1.54E-53	postive
TET2	GSN-AS1	0.735973309	6.49E-96	postive
TRDMT1	AC020661.3	0.623694853	2.94E-61	postive
NSUN3	AC020661.3	0.533176232	3.68E-42	postive
TET1	AC020661.3	0.747540567	1.64E-100	postive
TET2	AC020661.3	0.713993995	8.17E-88	postive
TRDMT1	AC090739.1	0.677381299	6.73E-76	postive
NSUN3	AC090739.1	0.645916982	5.83E-67	postive
TET1	AC090739.1	0.657444414	4.13E-70	postive
TET2	AC090739.1	0.644587213	1.32E-66	postive
TET1	AC104695.3	0.528374016	2.65E-41	postive
TET2	AC104695.3	0.615173963	3.43E-59	postive
TRDMT1	L3MBTL4-AS1	0.661485908	3.01E-71	postive
NSUN3	L3MBTL4-AS1	0.597241391	4.83E-55	postive
TET1	L3MBTL4-AS1	0.782895095	2.85E-116	postive
TET2	L3MBTL4-AS1	0.592746491	4.82E-54	postive
TRDMT1	GAS5-AS1	0.691274027	3.28E-80	postive
NSUN3	GAS5-AS1	0.707966077	1.00E-85	postive
TET1	GAS5-AS1	0.766254284	1.66E-108	postive
TET2	GAS5-AS1	0.731781724	2.62E-94	postive
TRDMT1	AL513327.2	0.598529109	2.48E-55	postive
NSUN3	AL513327.2	0.522730271	2.59E-40	postive
TET1	AL513327.2	0.716839508	8.07E-89	postive
TET2	AL513327.2	0.746279012	5.35E-100	postive
TRDMT1	LINC01829	0.520919099	5.34E-40	postive
TET1	LINC01829	0.645998503	5.55E-67	postive
TET2	LINC01829	0.57313059	7.34E-50	postive
TRDMT1	AC022893.1	0.567569607	1.00E-48	postive
NSUN3	AC022893.1	0.516339294	3.26E-39	postive
TET1	AC022893.1	0.5973906	4.47E-55	postive
TET2	AC022893.1	0.600513848	8.83E-56	postive
TRDMT1	KCNQ1OT1	0.676474486	1.26E-75	postive
NSUN3	KCNQ1OT1	0.576357555	1.57E-50	postive
TET1	KCNQ1OT1	0.766498277	1.29E-108	postive
TET2	KCNQ1OT1	0.768856535	1.12E-109	postive
TRDMT1	AP001893.1	0.689861047	9.25E-80	postive
NSUN3	AP001893.1	0.641932178	6.66E-66	postive
TET1	AP001893.1	0.675785962	2.03E-75	postive
TET2	AP001893.1	0.697351742	3.57E-82	postive
TRDMT1	AL731566.2	0.677797701	5.04E-76	postive
NSUN3	AL731566.2	0.625203548	1.25E-61	postive
TET1	AL731566.2	0.72672683	2.07E-92	postive
TET2	AL731566.2	0.780533684	3.97E-115	postive
TRDMT1	TMEM9B-AS1	0.553180437	6.93E-46	postive
NSUN3	TMEM9B-AS1	0.54235971	7.70E-44	postive
TET1	TMEM9B-AS1	0.688697272	2.16E-79	postive
TET2	TMEM9B-AS1	0.604875573	8.90E-57	postive
TET1	AC244033.2	0.503632268	4.28E-37	postive
TRDMT1	AC011451.3	0.622381475	6.18E-61	postive
NSUN3	AC011451.3	0.557822232	8.70E-47	postive
TET1	AC011451.3	0.786913345	2.99E-118	postive
TET2	AC011451.3	0.586580558	1.07E-52	postive
TRDMT1	AC008124.1	0.575904948	1.96E-50	postive
NSUN3	AC008124.1	0.683763234	7.54E-78	postive
NSUN6	AC008124.1	0.568774505	5.71E-49	postive
TET1	AC008124.1	0.609182599	8.92E-58	postive
TET2	AC008124.1	0.546951778	1.06E-44	postive
TET3	AC008124.1	0.541605975	1.06E-43	postive
TRDMT1	LINC00894	0.623861522	2.67E-61	postive
NSUN3	LINC00894	0.566699075	1.50E-48	postive
TET1	LINC00894	0.792452195	4.76E-121	postive
TET2	LINC00894	0.685215793	2.67E-78	postive
TRDMT1	AC027279.1	0.716972707	7.24E-89	postive
NSUN3	AC027279.1	0.613244778	9.86E-59	postive
TET1	AC027279.1	0.757518023	1.11E-104	postive
TET2	AC027279.1	0.616938546	1.29E-59	postive
TRDMT1	AC007608.2	0.594736172	1.75E-54	postive
NSUN3	AC007608.2	0.521846635	3.69E-40	postive
TET1	AC007608.2	0.710451901	1.40E-86	postive
TET2	AC007608.2	0.577520456	9.00E-51	postive
TRDMT1	AC006230.1	0.684342182	4.99E-78	postive
NSUN3	AC006230.1	0.642196959	5.67E-66	postive
TET1	AC006230.1	0.697113946	4.27E-82	postive
TET2	AC006230.1	0.675500082	2.48E-75	postive
TRDMT1	AC092376.2	0.649323978	7.07E-68	postive
NSUN3	AC092376.2	0.613551595	8.34E-59	postive
TET1	AC092376.2	0.695420667	1.52E-81	postive
TET2	AC092376.2	0.591155145	1.08E-53	postive
TRDMT1	AC000123.1	0.669681139	1.31E-73	postive
NSUN3	AC000123.1	0.719173103	1.18E-89	postive
TET1	AC000123.1	0.722227585	9.32E-91	postive
TET2	AC000123.1	0.697431746	3.36E-82	postive
TRDMT1	AL049552.1	0.724642189	1.22E-91	postive
NSUN3	AL049552.1	0.662994388	1.12E-71	postive
TET1	AL049552.1	0.827882813	3.12E-141	postive
TET2	AL049552.1	0.761029064	3.36E-106	postive
TRDMT1	AC097500.1	0.737564071	1.57E-96	postive
NSUN3	AC097500.1	0.693336625	7.17E-81	postive
TET1	AC097500.1	0.829565071	2.65E-142	postive
TET2	AC097500.1	0.619066909	3.97E-60	postive
TRDMT1	AC093788.1	0.757437723	1.20E-104	postive
NSUN3	AC093788.1	0.677078222	8.31E-76	postive
TET1	AC093788.1	0.822230961	1.03E-137	postive
TET2	AC093788.1	0.666690394	9.72E-73	postive
TRDMT1	AC010632.1	0.522501749	2.84E-40	postive
TET1	AC010632.1	0.588835958	3.46E-53	postive
TET2	SLIT3-AS2	0.517904441	1.76E-39	postive
TET1	LEF1-AS1	0.513025782	1.19E-38	postive
TRDMT1	AC078860.2	0.678684834	2.72E-76	postive
NSUN3	AC078860.2	0.575930622	1.93E-50	postive
TET1	AC078860.2	0.834949959	8.16E-146	postive
TET2	AC078860.2	0.579206933	3.98E-51	postive
TRDMT1	GRM8-AS1	0.604041065	1.38E-56	postive
NSUN3	GRM8-AS1	0.553801919	5.26E-46	postive
TET1	GRM8-AS1	0.568387979	6.84E-49	postive
TET2	GRM8-AS1	0.560971581	2.09E-47	postive
TRDMT1	LINC02334	0.67275992	1.62E-74	postive
NSUN3	LINC02334	0.646095893	5.22E-67	postive
TET1	LINC02334	0.769435448	6.12E-110	postive
TET2	LINC02334	0.694876488	2.28E-81	postive
TRDMT1	THOC7-AS1	0.699119213	9.37E-83	postive
NSUN3	THOC7-AS1	0.610167232	5.25E-58	postive
TET1	THOC7-AS1	0.822047662	1.33E-137	postive
TET2	THOC7-AS1	0.745632012	9.79E-100	postive
TRDMT1	AC087277.2	0.634171584	6.89E-64	postive
NSUN3	AC087277.2	0.528766696	2.26E-41	postive
TET1	AC087277.2	0.651529377	1.78E-68	postive
TET2	AC087277.2	0.664363353	4.55E-72	postive
TET2	AD001527.1	0.542062304	8.74E-44	postive
TRDMT1	AL049552.2	0.618340017	5.95E-60	postive
NSUN3	AL049552.2	0.580382171	2.25E-51	postive
TET1	AL049552.2	0.715378953	2.66E-88	postive
TET2	AL049552.2	0.711138176	8.10E-87	postive
NSUN6	THAP9-AS1	0.516794395	2.73E-39	postive
TRDMT1	MAGI1-IT1	0.655100651	1.85E-69	postive
NSUN3	MAGI1-IT1	0.570427839	2.63E-49	postive
TET1	MAGI1-IT1	0.741355808	5.06E-98	postive
TET2	MAGI1-IT1	0.736639092	3.58E-96	postive
TRDMT1	AC012409.3	0.677910678	4.66E-76	postive
NSUN3	AC012409.3	0.593011775	4.21E-54	postive
TET1	AC012409.3	0.763704229	2.26E-107	postive
TET2	AC012409.3	0.62511152	1.31E-61	postive
TET1	AL133330.1	0.608146839	1.56E-57	postive
TET2	AL133330.1	0.682974086	1.32E-77	postive
TRDMT1	AC106858.1	0.572078249	1.21E-49	postive
NSUN3	AC106858.1	0.511303601	2.31E-38	postive
TET1	AC106858.1	0.683511386	9.02E-78	postive
TET2	AC106858.1	0.560418817	2.69E-47	postive
TRDMT1	AC005838.2	0.633646967	9.38E-64	postive
NSUN3	AC005838.2	0.521411757	4.39E-40	postive
TET1	AC005838.2	0.759308977	1.88E-105	postive
TET2	AC005838.2	0.699527727	6.87E-83	postive
TRDMT1	AP000866.6	0.739578088	2.55E-97	postive
NSUN3	AP000866.6	0.656388789	8.14E-70	postive
TET1	AP000866.6	0.807789814	2.87E-129	postive
TET2	AP000866.6	0.740254876	1.38E-97	postive
TRDMT1	PCBP2-OT1	0.542865342	6.20E-44	postive
TET1	PCBP2-OT1	0.585578458	1.76E-52	postive
TET2	PCBP2-OT1	0.719321496	1.05E-89	postive
TET3	AL139287.1	0.581204338	1.51E-51	postive
TRDMT1	AC026329.1	0.618992046	4.14E-60	postive
TET1	AC026329.1	0.732013532	2.14E-94	postive
TET2	AC026329.1	0.671326545	4.30E-74	postive
TRDMT1	AC027627.1	0.604288562	1.21E-56	postive
NSUN3	AC027627.1	0.503711706	4.15E-37	postive
TET1	AC027627.1	0.680662323	6.78E-77	postive
TET2	AC027627.1	0.7220011	1.13E-90	postive
TET1	AC008115.2	0.607829696	1.84E-57	postive
TRDMT1	AL035416.1	0.529182393	1.90E-41	postive
NSUN3	AL035416.1	0.539339458	2.78E-43	postive
TRDMT1	AL157400.2	0.500195979	1.55E-36	postive
TET1	AL157400.2	0.533270918	3.54E-42	postive
TRDMT1	AC132192.1	0.676386097	1.34E-75	postive
NSUN3	AC132192.1	0.612722232	1.31E-58	postive
TET1	AC132192.1	0.725129446	8.07E-92	postive
TET2	AC132192.1	0.736478372	4.14E-96	postive
TRDMT1	LINC00539	0.640130777	1.98E-65	postive
NSUN3	LINC00539	0.592272574	6.13E-54	postive
TET1	LINC00539	0.678190775	3.83E-76	postive
TET2	LINC00539	0.55423941	4.33E-46	postive
TET3	AL139099.2	0.521268197	4.65E-40	postive
TRDMT1	AC019118.1	0.600570536	8.57E-56	postive
NSUN3	AC019118.1	0.541166356	1.28E-43	postive
TET1	AC019118.1	0.738629705	6.00E-97	postive
TET2	AC019118.1	0.645330444	8.36E-67	postive
TET2	AP005899.1	0.615040031	3.69E-59	postive
TET2	AC007728.2	0.58813755	4.91E-53	postive
TET1	AC020978.2	0.527962502	3.13E-41	postive
TET2	AC020978.2	0.592084685	6.74E-54	postive
TRDMT1	Z68871.1	0.595046038	1.49E-54	postive
NSUN3	Z68871.1	0.661861781	2.36E-71	postive
TET1	Z68871.1	0.644517884	1.38E-66	postive
TET2	Z68871.1	0.630435973	6.13E-63	postive
TRDMT1	AC007483.1	0.522550984	2.79E-40	postive
NSUN3	AC007483.1	0.569286503	4.50E-49	postive
TET1	AC007483.1	0.587162136	7.99E-53	postive
TRDMT1	SNHG22	0.5225472	2.79E-40	postive
TET1	SNHG22	0.661444791	3.09E-71	postive
TET2	SNHG22	0.656333918	8.43E-70	postive
TRDMT1	AC117395.1	0.678981294	2.21E-76	postive
NSUN3	AC117395.1	0.594933882	1.58E-54	postive
TET1	AC117395.1	0.875993357	1.43E-177	postive
TET2	AC117395.1	0.659958744	8.14E-71	postive
TET1	AC087392.2	0.512207336	1.63E-38	postive
TET2	AC087392.2	0.619057544	3.99E-60	postive
TET2	MED8-AS1	0.619656099	2.85E-60	postive
TRDMT1	AC027279.2	0.724883596	9.94E-92	postive
NSUN3	AC027279.2	0.66492297	3.14E-72	postive
TET1	AC027279.2	0.783775439	1.06E-116	postive
TET2	AC027279.2	0.622260423	6.61E-61	postive
TRDMT1	AC073487.1	0.592965436	4.31E-54	postive
TET1	AC073487.1	0.660230698	6.82E-71	postive
TET2	AC073487.1	0.686414054	1.13E-78	postive
TRDMT1	AC007608.1	0.588793369	3.54E-53	postive
NSUN3	AC007608.1	0.513749957	8.96E-39	postive
TET1	AC007608.1	0.714311832	6.32E-88	postive
TET2	AC007608.1	0.570847709	2.16E-49	postive
TRDMT1	AC024940.5	0.728613523	4.10E-93	postive
NSUN3	AC024940.5	0.661333288	3.33E-71	postive
TET1	AC024940.5	0.821465845	3.01E-137	postive
TET2	AC024940.5	0.652061299	1.27E-68	postive
TRDMT1	SP2-AS1	0.62045897	1.82E-60	postive
NSUN3	SP2-AS1	0.647575923	2.09E-67	postive
TET1	SP2-AS1	0.608923929	1.03E-57	postive
TET2	SP2-AS1	0.633708459	9.04E-64	postive
TRDMT1	AC008269.1	0.691494926	2.79E-80	postive
NSUN3	AC008269.1	0.571997798	1.26E-49	postive
TET1	AC008269.1	0.74972306	2.09E-101	postive
TET2	AC008269.1	0.681472283	3.83E-77	postive
TRDMT1	AL161756.1	0.518410681	1.44E-39	postive
TET1	AL161756.1	0.532950605	4.04E-42	postive
TET2	AL161756.1	0.50443325	3.17E-37	postive
TRDMT1	AC005632.3	0.737091765	2.39E-96	postive
NSUN3	AC005632.3	0.610539022	4.29E-58	postive
TET1	AC005632.3	0.833948541	3.75E-145	postive
TET2	AC005632.3	0.759731503	1.23E-105	postive
TET2	SRD5A3-AS1	0.560174673	3.00E-47	postive
TRDMT1	AC091185.1	0.522839894	2.48E-40	postive
NSUN3	AC091185.1	0.502561875	6.39E-37	postive
TET1	AC091185.1	0.555026331	3.05E-46	postive
TET2	AC091185.1	0.705315807	7.99E-85	postive
TRDMT1	AL049779.4	0.600100152	1.10E-55	postive
NSUN3	AL049779.4	0.500204793	1.54E-36	postive
TET1	AL049779.4	0.649601057	5.94E-68	postive
TET2	AL049779.4	0.678512065	3.06E-76	postive
TRDMT1	AC011773.1	0.532993847	3.97E-42	postive
TET1	AC011773.1	0.550390614	2.37E-45	postive
TET2	AC011773.1	0.547359917	8.92E-45	postive
TRDMT1	AL020997.2	0.65911255	1.41E-70	postive
NSUN3	AL020997.2	0.617884537	7.66E-60	postive
TET1	AL020997.2	0.743161603	9.65E-99	postive
TET2	AL020997.2	0.707217457	1.81E-85	postive
TRDMT1	AC011444.2	0.601146647	6.34E-56	postive
TET1	AC011444.2	0.633351616	1.12E-63	postive
TET2	AC011444.2	0.722890306	5.35E-91	postive
TRDMT1	AC002550.2	0.518948444	1.17E-39	postive
NSUN3	AC002550.2	0.518695739	1.29E-39	postive
TET1	AC002550.2	0.544676738	2.85E-44	postive
TET2	AC002550.2	0.551867579	1.24E-45	postive
TET2	OVOL1-AS1	0.508694461	6.28E-38	postive
TRDMT1	AL513327.1	0.662832251	1.25E-71	postive
NSUN3	AL513327.1	0.587424695	7.01E-53	postive
TET1	AL513327.1	0.751048681	5.90E-102	postive
TET2	AL513327.1	0.769057465	9.09E-110	postive
TRDMT1	AL731537.1	0.682566463	1.77E-77	postive
NSUN3	AL731537.1	0.652742055	8.27E-69	postive
TET1	AL731537.1	0.747216783	2.22E-100	postive
TET2	AL731537.1	0.550200677	2.58E-45	postive
TET1	AC060780.1	0.520871692	5.44E-40	postive
TET2	AC060780.1	0.576852349	1.24E-50	postive
TET3	AC060780.1	0.516366707	3.23E-39	postive
TRDMT1	AC022079.1	0.759290315	1.91E-105	postive
NSUN3	AC022079.1	0.693559728	6.08E-81	postive
TET1	AC022079.1	0.802171616	3.57E-126	postive
TET2	AC022079.1	0.630853359	4.81E-63	postive
TRDMT1	AC072039.2	0.723941213	2.21E-91	postive
NSUN3	AC072039.2	0.679496607	1.54E-76	postive
TET1	AC072039.2	0.831474737	1.56E-143	postive
TET2	AC072039.2	0.625227155	1.23E-61	postive
TRDMT1	AL353796.1	0.640461888	1.62E-65	postive
NSUN3	AL353796.1	0.561222013	1.87E-47	postive
NSUN6	AL353796.1	0.587749722	5.96E-53	postive
TET1	AL353796.1	0.538884838	3.37E-43	postive
TET1	LINC02768	0.555281134	2.72E-46	postive
TRDMT1	ITPKB-IT1	0.71779941	3.67E-89	postive
NSUN3	ITPKB-IT1	0.620942247	1.39E-60	postive
TET1	ITPKB-IT1	0.805439869	5.82E-128	postive
TET2	ITPKB-IT1	0.729690674	1.62E-93	postive
TRDMT1	AP000873.4	0.556662447	1.47E-46	postive
NSUN3	AP000873.4	0.558753078	5.72E-47	postive
TET1	AP000873.4	0.528029512	3.05E-41	postive
TET2	AP000873.4	0.544315	3.33E-44	postive
TRDMT1	AC061975.7	0.587047003	8.47E-53	postive
TET1	AC061975.7	0.636552775	1.68E-64	postive
TET2	AC061975.7	0.53607499	1.10E-42	postive
TET1	AC008649.2	0.508004076	8.18E-38	postive
TET2	AC008649.2	0.66215452	1.95E-71	postive
TRDMT1	AL033397.2	0.59545885	1.21E-54	postive
NSUN3	AL033397.2	0.591189536	1.06E-53	postive
TET1	AL033397.2	0.609174147	8.96E-58	postive
TET2	AL033397.2	0.656225731	9.03E-70	postive
TRDMT1	AL356752.1	0.6803814	8.27E-77	postive
NSUN3	AL356752.1	0.610561592	4.24E-58	postive
TET1	AL356752.1	0.814069796	7.52E-133	postive
TET2	AL356752.1	0.653741285	4.40E-69	postive
TRDMT1	AC092279.1	0.718462199	2.13E-89	postive
NSUN3	AC092279.1	0.615978632	2.20E-59	postive
TET1	AC092279.1	0.85950823	1.31E-163	postive
TET2	AC092279.1	0.727649742	9.40E-93	postive
TRDMT1	AC016026.2	0.614900866	3.98E-59	postive
NSUN3	AC016026.2	0.533128385	3.75E-42	postive
TET1	AC016026.2	0.760546537	5.46E-106	postive
TET2	AC016026.2	0.801598768	7.29E-126	postive
TRDMT1	AC018628.2	0.738231533	8.59E-97	postive
NSUN3	AC018628.2	0.659596048	1.03E-70	postive
TET1	AC018628.2	0.804013485	3.54E-127	postive
TET2	AC018628.2	0.682361986	2.04E-77	postive
TRDMT1	AL008729.1	0.620023695	2.32E-60	postive
NSUN3	AL008729.1	0.523267459	2.09E-40	postive
TET1	AL008729.1	0.694248892	3.64E-81	postive
TET2	AL008729.1	0.682969342	1.33E-77	postive
TRDMT1	AC009093.1	0.52753565	3.73E-41	postive
TET1	AC009093.1	0.648145977	1.47E-67	postive
TET2	AC009093.1	0.59703358	5.37E-55	postive
TRDMT1	CCNT2-AS1	0.555611765	2.35E-46	postive
NSUN3	CCNT2-AS1	0.524258574	1.40E-40	postive
TET1	CCNT2-AS1	0.619898855	2.49E-60	postive
TET2	CCNT2-AS1	0.504377663	3.23E-37	postive
TRDMT1	AC098484.4	0.584745762	2.65E-52	postive
NSUN3	AC098484.4	0.523997524	1.56E-40	postive
TET1	AC098484.4	0.565881904	2.19E-48	postive
TET2	AC098484.4	0.656302699	8.60E-70	postive
TET3	AC098484.4	0.554839947	3.31E-46	postive
TRDMT1	AC007639.1	0.70179905	1.21E-83	postive
NSUN3	AC007639.1	0.582786026	6.96E-52	postive
TET1	AC007639.1	0.80690584	8.95E-129	postive
TET2	AC007639.1	0.673072169	1.31E-74	postive
TRDMT1	LINC01409	0.711214195	7.62E-87	postive
NSUN3	LINC01409	0.655859827	1.14E-69	postive
TET1	LINC01409	0.740482028	1.12E-97	postive
TET2	LINC01409	0.730848545	5.92E-94	postive
TET1	BX323046.2	0.586933686	8.96E-53	postive
TRDMT1	AC020891.1	0.758363375	4.79E-105	postive
NSUN3	AC020891.1	0.634622281	5.28E-64	postive
TET1	AC020891.1	0.896014592	1.74E-197	postive
TET2	AC020891.1	0.686633415	9.63E-79	postive
TRDMT1	MIR4435-2HG	0.681003874	5.33E-77	postive
NSUN3	MIR4435-2HG	0.559193845	4.68E-47	postive
TET1	MIR4435-2HG	0.750770537	7.70E-102	postive
TET2	MIR4435-2HG	0.761349856	2.44E-106	postive
TRDMT1	AL513128.3	0.667272894	6.59E-73	postive
NSUN3	AL513128.3	0.581067635	1.61E-51	postive
TET1	AL513128.3	0.78494001	2.84E-117	postive
TET2	AL513128.3	0.581739197	1.16E-51	postive
TRDMT1	AF129075.1	0.777898838	7.20E-114	postive
NSUN3	AF129075.1	0.723114378	4.43E-91	postive
TET1	AF129075.1	0.842130066	1.06E-150	postive
TET2	AF129075.1	0.698064428	2.08E-82	postive
TET1	AP003498.1	0.540060545	2.05E-43	postive
TET2	AP003498.1	0.537668601	5.63E-43	postive
TRDMT1	AC010245.2	0.661946222	2.23E-71	postive
NSUN3	AC010245.2	0.667424395	5.96E-73	postive
NSUN6	AC010245.2	0.52631934	6.11E-41	postive
TET1	AC010245.2	0.710614214	1.23E-86	postive
TET2	AC010245.2	0.630544772	5.75E-63	postive
TRDMT1	ARHGAP15-AS1	0.751725995	3.09E-102	postive
NSUN3	ARHGAP15-AS1	0.643867928	2.05E-66	postive
TET1	ARHGAP15-AS1	0.849794808	3.43E-156	postive
TET2	ARHGAP15-AS1	0.714235337	6.72E-88	postive
TRDMT1	AC022211.1	0.62267811	5.23E-61	postive
NSUN3	AC022211.1	0.570712364	2.30E-49	postive
TET1	AC022211.1	0.679009961	2.16E-76	postive
TET2	AC022211.1	0.693647557	5.69E-81	postive
TRDMT1	AC010976.1	0.720051066	5.72E-90	postive
NSUN3	AC010976.1	0.630576698	5.65E-63	postive
TET1	AC010976.1	0.820660336	9.27E-137	postive
TET2	AC010976.1	0.790354567	5.59E-120	postive
NSUN3	NORAD	0.618085531	6.85E-60	postive
NSUN6	NORAD	0.54231924	7.83E-44	postive
TET3	NORAD	0.576507221	1.46E-50	postive
TRDMT1	LINC02100	0.510538115	3.10E-38	postive
TET1	LINC02100	0.522064332	3.38E-40	postive
TET2	LINC02100	0.605749756	5.60E-57	postive
TET1	AC092301.1	0.601673631	4.81E-56	postive
TET2	AC092301.1	0.640060489	2.06E-65	postive
TRDMT1	CARMN	0.626335592	6.53E-62	postive
TET1	CARMN	0.765686895	2.98E-108	postive
TET2	CARMN	0.730348626	9.14E-94	postive
TRDMT1	AC012467.1	0.641822671	7.11E-66	postive
NSUN3	AC012467.1	0.700627873	2.97E-83	postive
TET1	AC012467.1	0.738601379	6.16E-97	postive
TET2	AC012467.1	0.664287781	4.78E-72	postive
TRDMT1	AC020612.3	0.59954885	1.46E-55	postive
NSUN3	AC020612.3	0.500498033	1.38E-36	postive
TET1	AC020612.3	0.683374462	9.95E-78	postive
TET2	AC020612.3	0.712846174	2.06E-87	postive
DNMT3B	BOLA3-AS1	0.526916497	4.80E-41	postive
TET1	AL513550.1	0.513065032	1.17E-38	postive
TRDMT1	AC048344.4	0.749908493	1.75E-101	postive
NSUN3	AC048344.4	0.617862838	7.75E-60	postive
TET1	AC048344.4	0.791908416	9.03E-121	postive
TET2	AC048344.4	0.626235826	6.91E-62	postive
TRDMT1	AC022784.5	0.564918183	3.43E-48	postive
TET1	AC022784.5	0.62920179	1.25E-62	postive
TET2	AC022784.5	0.654889842	2.12E-69	postive
TRDMT1	AC007128.1	0.584230031	3.42E-52	postive
NSUN3	AC007128.1	0.547553211	8.20E-45	postive
NSUN6	AC007128.1	0.526673653	5.29E-41	postive
TET1	AC007128.1	0.651299198	2.05E-68	postive
TET2	AC007128.1	0.511730424	1.96E-38	postive
TRDMT1	AC007362.1	0.692237866	1.62E-80	postive
NSUN3	AC007362.1	0.577075317	1.11E-50	postive
TET1	AC007362.1	0.773082502	1.30E-111	postive
TET2	AC007362.1	0.732289786	1.68E-94	postive
TRDMT1	A2M-AS1	0.650391008	3.63E-68	postive
NSUN3	A2M-AS1	0.560312306	2.82E-47	postive
TET1	A2M-AS1	0.720354587	4.45E-90	postive
TET2	A2M-AS1	0.590652354	1.39E-53	postive
TRDMT1	AC020634.2	0.545462644	2.03E-44	postive
NSUN3	AC020634.2	0.501058052	1.12E-36	postive
TET1	AC020634.2	0.600208441	1.04E-55	postive
TET2	AC020634.2	0.536238333	1.03E-42	postive
TET2	AC097359.2	0.524078444	1.51E-40	postive
TRDMT1	ATP1B3-AS1	0.606790175	3.22E-57	postive
NSUN3	ATP1B3-AS1	0.651725364	1.57E-68	postive
TET1	ATP1B3-AS1	0.654814636	2.22E-69	postive
TET2	ATP1B3-AS1	0.663282771	9.28E-72	postive
TRDMT1	AC130650.2	0.744516176	2.76E-99	postive
NSUN3	AC130650.2	0.692097231	1.79E-80	postive
TET1	AC130650.2	0.83123951	2.21E-143	postive
TET2	AC130650.2	0.72837547	5.04E-93	postive
TRDMT1	AC011472.4	0.647834485	1.78E-67	postive
NSUN3	AC011472.4	0.584676893	2.74E-52	postive
TET1	AC011472.4	0.758356403	4.83E-105	postive
TET2	AC011472.4	0.689225559	1.47E-79	postive
TET2	AC018521.6	0.534404623	2.21E-42	postive
TET3	AL160006.1	0.542859808	6.22E-44	postive
TRDMT1	AC007336.1	0.712514017	2.69E-87	postive
NSUN3	AC007336.1	0.65013304	4.26E-68	postive
TET1	AC007336.1	0.729763903	1.52E-93	postive
TET2	AC007336.1	0.636530559	1.70E-64	postive
TRDMT1	AC073957.1	0.59520796	1.37E-54	postive
NSUN3	AC073957.1	0.519024511	1.13E-39	postive
TET1	AC073957.1	0.717388235	5.15E-89	postive
TET2	AC073957.1	0.659309476	1.24E-70	postive
TRDMT1	AC096708.2	0.720552847	3.77E-90	postive
NSUN3	AC096708.2	0.628141871	2.31E-62	postive
TET1	AC096708.2	0.742493406	1.78E-98	postive
TET2	AC096708.2	0.628027776	2.47E-62	postive
TRDMT1	AC131934.1	0.542777335	6.44E-44	postive
TET1	AC131934.1	0.647374293	2.37E-67	postive
TET2	AC131934.1	0.626503409	5.93E-62	postive
TET2	AC008429.1	0.509506893	4.61E-38	postive
TRDMT1	AL590723.1	0.720786036	3.11E-90	postive
NSUN3	AL590723.1	0.681420841	3.97E-77	postive
TET1	AL590723.1	0.818026632	3.53E-135	postive
TET2	AL590723.1	0.746741713	3.47E-100	postive
TRDMT1	KDM4A-AS1	0.618859968	4.45E-60	postive
NSUN3	KDM4A-AS1	0.54085764	1.46E-43	postive
TET1	KDM4A-AS1	0.658735707	1.80E-70	postive
TET2	KDM4A-AS1	0.691928747	2.03E-80	postive
TRDMT1	AL583824.1	0.589066628	3.09E-53	postive
TET1	AL583824.1	0.610386693	4.66E-58	postive
TET2	AL583824.1	0.727936741	7.34E-93	postive
TRDMT1	LINC00571	0.541866198	9.51E-44	postive
NSUN3	LINC00571	0.672988029	1.39E-74	postive
TET1	LINC00571	0.546702522	1.19E-44	postive
TET2	LINC00571	0.576439928	1.51E-50	postive
TRDMT1	AC107027.3	0.635876651	2.51E-64	postive
NSUN3	AC107027.3	0.757078247	1.70E-104	postive
NSUN6	AC107027.3	0.521174995	4.83E-40	postive
TET1	AC107027.3	0.665775364	1.79E-72	postive
TET2	AC107027.3	0.592126036	6.60E-54	postive
TRDMT1	NEAT1	0.657984361	2.92E-70	postive
NSUN3	NEAT1	0.567060019	1.27E-48	postive
TET1	NEAT1	0.807848527	2.66E-129	postive
TET2	NEAT1	0.740986611	7.08E-98	postive
TRDMT1	AC244093.3	0.641391356	9.24E-66	postive
NSUN3	AC244093.3	0.533959694	2.66E-42	postive
TET1	AC244093.3	0.662988025	1.13E-71	postive
TET2	AC244093.3	0.666560446	1.06E-72	postive
TET2	LINC02018	0.549870726	2.98E-45	postive
TRDMT1	AC004039.1	0.74967143	2.19E-101	postive
NSUN3	AC004039.1	0.665333317	2.40E-72	postive
TET1	AC004039.1	0.81639917	3.25E-134	postive
TET2	AC004039.1	0.715753771	1.96E-88	postive
TRDMT1	AC005070.3	0.720419592	4.21E-90	postive
NSUN3	AC005070.3	0.687780404	4.20E-79	postive
TET1	AC005070.3	0.796762627	2.75E-123	postive
TET2	AC005070.3	0.684698087	3.87E-78	postive
NSUN3	AL031673.1	0.50498688	2.57E-37	postive
TET1	AL031673.1	0.574623261	3.61E-50	postive
TRDMT1	AL359643.2	0.6015124	5.24E-56	postive
NSUN3	AL359643.2	0.574266673	4.28E-50	postive
TET1	AL359643.2	0.637781955	8.09E-65	postive
TET2	AL359643.2	0.570644151	2.38E-49	postive
TRDMT1	AC006111.2	0.599026398	1.92E-55	postive
TET1	AC006111.2	0.745215488	1.44E-99	postive
TET2	AC006111.2	0.588457823	4.19E-53	postive
TRDMT1	AC105429.1	0.660844554	4.58E-71	postive
NSUN3	AC105429.1	0.562472402	1.05E-47	postive
TET1	AC105429.1	0.728576845	4.23E-93	postive
TET2	AC105429.1	0.699102135	9.50E-83	postive
TRDMT1	LINC01138	0.536056192	1.11E-42	postive
TET1	LINC01138	0.605020977	8.24E-57	postive
TET2	LINC01138	0.50591886	1.81E-37	postive
TRDMT1	LINC02718	0.583888293	4.05E-52	postive
NSUN3	LINC02718	0.54614906	1.51E-44	postive
TET1	LINC02718	0.606197282	4.41E-57	postive
TET2	LINC02718	0.539622203	2.47E-43	postive
TRDMT1	H2AZ1-DT	0.501327571	1.01E-36	postive
TRDMT1	AC123768.2	0.673134872	1.26E-74	postive
NSUN3	AC123768.2	0.657214974	4.79E-70	postive
TET1	AC123768.2	0.664470102	4.24E-72	postive
TET2	AC123768.2	0.604207545	1.27E-56	postive
TRDMT1	KIF9-AS1	0.519502809	9.38E-40	postive
TET1	KIF9-AS1	0.57377171	5.41E-50	postive
TET2	KIF9-AS1	0.593618511	3.09E-54	postive
TRDMT1	AC036214.2	0.576180698	1.71E-50	postive
NSUN3	AC036214.2	0.527938854	3.16E-41	postive
TET1	AC036214.2	0.522431373	2.92E-40	postive
TET2	AC036214.2	0.575953823	1.91E-50	postive
TET1	SH3BP5-AS1	0.551984511	1.18E-45	postive
TET2	SH3BP5-AS1	0.742181589	2.38E-98	postive
TRDMT1	AC022306.3	0.637017692	1.28E-64	postive
NSUN3	AC022306.3	0.598078637	3.13E-55	postive
TET1	AC022306.3	0.783128925	2.19E-116	postive
TET2	AC022306.3	0.566338086	1.78E-48	postive
TRDMT1	SUCLG2-AS1	0.611524509	2.52E-58	postive
NSUN3	SUCLG2-AS1	0.694439542	3.16E-81	postive
TET1	SUCLG2-AS1	0.645359604	8.22E-67	postive
TET2	SUCLG2-AS1	0.641283564	9.86E-66	postive
TRDMT1	AP002812.3	0.681929133	2.77E-77	postive
NSUN3	AP002812.3	0.599874015	1.23E-55	postive
TET1	AP002812.3	0.710354315	1.51E-86	postive
TET2	AP002812.3	0.654421523	2.85E-69	postive
TRDMT1	ADD3-AS1	0.505708495	1.96E-37	postive
TRDMT1	AL360091.1	0.690102692	7.75E-80	postive
NSUN3	AL360091.1	0.620284009	2.01E-60	postive
TET1	AL360091.1	0.870852991	5.19E-173	postive
TET2	AL360091.1	0.725885977	4.24E-92	postive
TET2	LINC00513	0.537734016	5.48E-43	postive
NSUN3	L29074.1	0.557256681	1.12E-46	postive
TET1	BX322234.1	0.573997719	4.86E-50	postive
TET2	BX322234.1	0.677367868	6.80E-76	postive
TET2	PLAC4	0.625685653	9.46E-62	postive
TRDMT1	AL360169.2	0.708696755	5.63E-86	postive
NSUN3	AL360169.2	0.644541912	1.36E-66	postive
TET1	AL360169.2	0.766769877	9.77E-109	postive
TET2	AL360169.2	0.697761241	2.62E-82	postive
TET3	AC125494.1	0.511269225	2.34E-38	postive
TRDMT1	AC006504.5	0.580734137	1.90E-51	postive
NSUN3	AC006504.5	0.540411654	1.77E-43	postive
TET1	AC006504.5	0.584958538	2.39E-52	postive
TET2	AC006504.5	0.510188587	3.55E-38	postive
TRDMT1	AC005776.2	0.553375423	6.35E-46	postive
TET1	AC005776.2	0.616231134	1.91E-59	postive
TET2	AC005776.2	0.514095364	7.83E-39	postive
TRDMT1	AC012447.1	0.679228085	1.86E-76	postive
NSUN3	AC012447.1	0.597777424	3.66E-55	postive
TET1	AC012447.1	0.784485102	4.76E-117	postive
TET2	AC012447.1	0.72735369	1.21E-92	postive
TRDMT1	LINC00862	0.743419087	7.61E-99	postive
NSUN3	LINC00862	0.635063722	4.07E-64	postive
TET1	LINC00862	0.89701589	1.38E-198	postive
TET2	LINC00862	0.689427708	1.27E-79	postive
TRDMT1	NCKAP5-AS2	0.582725135	7.17E-52	postive
TET1	NCKAP5-AS2	0.66792599	4.26E-73	postive
TET2	NCKAP5-AS2	0.609653009	6.92E-58	postive
TET2	AC099795.1	0.566469385	1.67E-48	postive
TET2	TRG-AS1	0.528139098	2.92E-41	postive
TRDMT1	AC022215.2	0.515083917	5.33E-39	postive
TET1	AC022215.2	0.618671916	4.94E-60	postive
TET2	AC022215.2	0.724010004	2.08E-91	postive
TRDMT1	AC008883.3	0.623231724	3.82E-61	postive
NSUN3	AC008883.3	0.614104915	6.16E-59	postive
TET1	AC008883.3	0.617127994	1.17E-59	postive
TET2	AC008883.3	0.609095724	9.35E-58	postive
TRDMT1	AC138123.2	0.520655338	5.93E-40	postive
NSUN3	AC138123.2	0.529447872	1.71E-41	postive
TET1	AC015967.1	0.544019035	3.78E-44	postive
TET2	AC015967.1	0.554878341	3.26E-46	postive
TET1	AL121987.2	0.521110703	4.95E-40	postive
TET2	AL121987.2	0.591135671	1.09E-53	postive
TET2	AL158837.1	0.677768547	5.14E-76	postive
TET1	RNF216P1	0.542072814	8.70E-44	postive
TRDMT1	AL158063.1	0.535038898	1.69E-42	postive
TET1	AL158063.1	0.624954908	1.44E-61	postive
TRDMT1	OIP5-AS1	0.631937192	2.55E-63	postive
NSUN3	OIP5-AS1	0.671529887	3.75E-74	postive
NSUN6	OIP5-AS1	0.521016222	5.14E-40	postive
TET1	OIP5-AS1	0.573131268	7.34E-50	postive
TET2	OIP5-AS1	0.690682855	5.07E-80	postive
TET3	OIP5-AS1	0.557832654	8.66E-47	postive
TRDMT1	MPRIP-AS1	0.566592275	1.58E-48	postive
TET1	MPRIP-AS1	0.680066558	1.03E-76	postive
TET2	MPRIP-AS1	0.736197836	5.31E-96	postive
TRDMT1	LINC02433	0.609324068	8.27E-58	postive
NSUN3	LINC02433	0.575118658	2.85E-50	postive
TET1	LINC02433	0.648397751	1.26E-67	postive
TRDMT1	LINC02254	0.636084719	2.22E-64	postive
NSUN3	LINC02254	0.548826967	4.71E-45	postive
TET1	LINC02254	0.699151988	9.14E-83	postive
TET2	LINC02254	0.59454833	1.92E-54	postive
NSUN3	AC012467.2	0.638293025	5.96E-65	postive
TET2	AC012467.2	0.518253273	1.54E-39	postive
TET3	AC012467.2	0.541778785	9.87E-44	postive
TRDMT1	AC036108.3	0.596378691	7.53E-55	postive
NSUN3	AC036108.3	0.521484785	4.27E-40	postive
TET1	AC036108.3	0.70604028	4.54E-85	postive
TET2	AC036108.3	0.6397638	2.47E-65	postive
TRDMT1	AC098851.1	0.547243931	9.38E-45	postive
NSUN3	AC098851.1	0.542455288	7.39E-44	postive
TET1	AC098851.1	0.587280894	7.54E-53	postive
TET2	AC098851.1	0.715430856	2.55E-88	postive
TRDMT1	CFTR-AS1	0.611717357	2.27E-58	postive
NSUN3	CFTR-AS1	0.564625482	3.92E-48	postive
TET1	CFTR-AS1	0.725389625	6.47E-92	postive
TET2	CFTR-AS1	0.646404018	4.32E-67	postive
TRDMT1	AC107031.1	0.620014707	2.34E-60	postive
NSUN3	AC107031.1	0.51603923	3.67E-39	postive
TET1	AC107031.1	0.635947669	2.41E-64	postive
TET2	AC107031.1	0.568748928	5.78E-49	postive
TRDMT1	AL353801.1	0.673628682	8.96E-75	postive
NSUN3	AL353801.1	0.577806101	7.84E-51	postive
TET1	AL353801.1	0.704114523	2.03E-84	postive
TET2	AL353801.1	0.668889708	2.23E-73	postive
TRDMT1	ZBTB20-AS4	0.720762341	3.17E-90	postive
NSUN3	ZBTB20-AS4	0.63148448	3.33E-63	postive
TET1	ZBTB20-AS4	0.86591889	8.14E-169	postive
TET2	ZBTB20-AS4	0.720913567	2.79E-90	postive
TRDMT1	AL121895.1	0.655244836	1.69E-69	postive
NSUN3	AL121895.1	0.601154873	6.32E-56	postive
TET1	AL121895.1	0.67513057	3.20E-75	postive
TET2	AL121895.1	0.649441618	6.57E-68	postive
TET2	AC004148.1	0.509308245	4.97E-38	postive
TRDMT1	AC013643.2	0.554690703	3.54E-46	postive
TET1	AC013643.2	0.590322494	1.64E-53	postive
TET2	AC013643.2	0.597573125	4.07E-55	postive
TET1	AC244034.2	0.562462598	1.06E-47	postive
TET2	AC244034.2	0.551433866	1.50E-45	postive
TRDMT1	AC000072.1	0.52273054	2.59E-40	postive
TET1	AC000072.1	0.577529014	8.96E-51	postive
TET2	AC000072.1	0.611557752	2.47E-58	postive
TRDMT1	AC084357.2	0.557652686	9.39E-47	postive
NSUN3	AC084357.2	0.573763147	5.44E-50	postive
TET1	AC084357.2	0.526374854	5.97E-41	postive
TRDMT1	AL031716.1	0.531976663	6.04E-42	postive
TET1	AL031716.1	0.608903042	1.04E-57	postive
TET2	AL031716.1	0.550049521	2.76E-45	postive
TRDMT1	VWA8-AS1	0.696762325	5.56E-82	postive
NSUN3	VWA8-AS1	0.636676207	1.56E-64	postive
TET1	VWA8-AS1	0.781680537	1.11E-115	postive
TET2	VWA8-AS1	0.543553539	4.62E-44	postive
TRDMT1	AC012442.1	0.53499252	1.73E-42	postive
TET1	AC012442.1	0.594506292	1.97E-54	postive
TET2	AC012442.1	0.545705973	1.83E-44	postive
TRDMT1	AC009120.2	0.571072907	1.94E-49	postive
NSUN3	AC009120.2	0.560963626	2.10E-47	postive
TET1	AC009120.2	0.663141761	1.02E-71	postive
TET2	AC009120.2	0.60586982	5.25E-57	postive
TRDMT1	AC106052.1	0.561248811	1.84E-47	postive
NSUN3	AC106052.1	0.534382607	2.23E-42	postive
TET1	AC106052.1	0.587598182	6.43E-53	postive
TRDMT1	AL135926.2	0.523993133	1.56E-40	postive
TET1	AL135926.2	0.738681188	5.73E-97	postive
TET2	AL135926.2	0.574562228	3.71E-50	postive
NSUN3	LINC00339	0.500637702	1.31E-36	postive
TET3	LINC00339	0.575584128	2.28E-50	postive
TRDMT1	AC104841.1	0.635498905	3.14E-64	postive
NSUN3	AC104841.1	0.540048887	2.06E-43	postive
TET1	AC104841.1	0.710229055	1.67E-86	postive
TET2	AC104841.1	0.745466455	1.14E-99	postive
TRDMT1	AC016831.1	0.579254379	3.89E-51	postive
NSUN3	AC016831.1	0.589794261	2.14E-53	postive
TET1	AC016831.1	0.597559598	4.09E-55	postive
TET2	AC016831.1	0.64049738	1.59E-65	postive
TET3	AC018653.3	0.503662556	4.23E-37	postive
TRDMT1	AC104785.1	0.515133703	5.23E-39	postive
NSUN3	AC104785.1	0.52986868	1.44E-41	postive
TET1	AC104785.1	0.529221858	1.87E-41	postive
TRDMT1	SNHG14	0.710828862	1.04E-86	postive
NSUN3	SNHG14	0.596329462	7.72E-55	postive
TET1	SNHG14	0.888177886	3.07E-189	postive
TET2	SNHG14	0.678731318	2.63E-76	postive
TRDMT1	AC009093.2	0.604290545	1.21E-56	postive
TET1	AC009093.2	0.666432181	1.15E-72	postive
TET2	AC009093.2	0.622365642	6.23E-61	postive
TRDMT1	AC103703.1	0.757298996	1.37E-104	postive
NSUN3	AC103703.1	0.669967308	1.08E-73	postive
TET1	AC103703.1	0.877673251	4.19E-179	postive
TET2	AC103703.1	0.714369057	6.03E-88	postive
TRDMT1	AL512343.2	0.700890076	2.43E-83	postive
NSUN3	AL512343.2	0.591224251	1.04E-53	postive
TET1	AL512343.2	0.83708408	3.05E-147	postive
TET2	AL512343.2	0.643495256	2.57E-66	postive
TRDMT1	AC007620.3	0.763735071	2.19E-107	postive
NSUN3	AC007620.3	0.655751546	1.22E-69	postive
TET1	AC007620.3	0.910805887	5.13E-215	postive
TET2	AC007620.3	0.67091189	5.70E-74	postive
TET2	AC006449.3	0.515913702	3.85E-39	postive
TRDMT1	AC021205.3	0.648456256	1.21E-67	postive
NSUN3	AC021205.3	0.612336199	1.62E-58	postive
TET1	AC021205.3	0.665734816	1.84E-72	postive
TET2	AC021205.3	0.675026046	3.43E-75	postive
TRDMT1	LUCAT1	0.516865779	2.65E-39	postive
TET1	LUCAT1	0.534627027	2.01E-42	postive
TET2	LUCAT1	0.655104517	1.85E-69	postive
TRDMT1	LINC00968	0.56043522	2.67E-47	postive
TET1	LINC00968	0.523161481	2.18E-40	postive
TRDMT1	AC002044.1	0.644926888	1.07E-66	postive
NSUN3	AC002044.1	0.500710536	1.28E-36	postive
TET1	AC002044.1	0.703240411	4.00E-84	postive
TET2	AC002044.1	0.54323956	5.28E-44	postive
TRDMT1	ST7-OT4	0.681499769	3.76E-77	postive
NSUN3	ST7-OT4	0.606909882	3.02E-57	postive
TET1	ST7-OT4	0.784412197	5.16E-117	postive
TET2	ST7-OT4	0.738978625	4.38E-97	postive
TRDMT1	AC010207.1	0.537402276	6.30E-43	postive
NSUN3	AC010207.1	0.55171777	1.32E-45	postive
TET1	AC010207.1	0.543807067	4.14E-44	postive
TRDMT1	AC127035.1	0.649361048	6.90E-68	postive
NSUN3	AC127035.1	0.579648892	3.21E-51	postive
TET1	AC127035.1	0.732671966	1.20E-94	postive
TET2	AC127035.1	0.737347726	1.90E-96	postive
TRDMT1	AC243967.2	0.569822043	3.50E-49	postive
NSUN3	AC243967.2	0.521368806	4.47E-40	postive
TET1	AC243967.2	0.583451473	5.02E-52	postive
TET2	AC025580.2	0.636300248	1.95E-64	postive
TRDMT1	AC022137.3	0.622212408	6.80E-61	postive
NSUN3	AC022137.3	0.571943486	1.29E-49	postive
TET1	AC022137.3	0.730943614	5.45E-94	postive
TET2	AC022137.3	0.732318533	1.64E-94	postive
TRDMT1	LINC01545	0.554327588	4.16E-46	postive
NSUN3	LINC01545	0.5465271	1.28E-44	postive
TET1	LINC01545	0.619327304	3.43E-60	postive
TET2	LINC01545	0.531330566	7.89E-42	postive
TRDMT1	AC027682.1	0.554187405	4.43E-46	postive
TET1	AC027682.1	0.604009949	1.41E-56	postive
TET2	AC027682.1	0.505088235	2.47E-37	postive
TRDMT1	AC022726.2	0.653251837	5.99E-69	postive
NSUN3	AC022726.2	0.544682269	2.84E-44	postive
TET1	AC022726.2	0.710269575	1.62E-86	postive
TET2	AC022726.2	0.705735793	5.76E-85	postive
TET2	SIDT1-AS1	0.532198366	5.51E-42	postive
TRDMT1	AC009996.1	0.610715878	3.90E-58	postive
NSUN3	AC009996.1	0.510564059	3.07E-38	postive
TET1	AC009996.1	0.728546058	4.35E-93	postive
TET2	AC009996.1	0.771562595	6.54E-111	postive
TET2	AC005828.4	0.533620542	3.06E-42	postive
TRDMT1	AL157392.2	0.667665199	5.07E-73	postive
NSUN3	AL157392.2	0.558316401	6.96E-47	postive
TET1	AL157392.2	0.690514496	5.74E-80	postive
TET2	AL157392.2	0.697624072	2.91E-82	postive
TRDMT1	AL121938.1	0.720501639	3.94E-90	postive
NSUN3	AL121938.1	0.620651737	1.63E-60	postive
TET1	AL121938.1	0.769476779	5.86E-110	postive
TET2	AL121938.1	0.743376448	7.92E-99	postive
TET2	LINC00342	0.531250657	8.15E-42	postive
TRDMT1	AC012076.1	0.63643753	1.80E-64	postive
NSUN3	AC012076.1	0.563502024	6.57E-48	postive
TET1	AC012076.1	0.685472042	2.22E-78	postive
TET2	AC012076.1	0.740791502	8.46E-98	postive
TRDMT1	AL035071.2	0.65961703	1.02E-70	postive
NSUN3	AL035071.2	0.668089551	3.82E-73	postive
TET1	AL035071.2	0.699362055	7.79E-83	postive
TET2	AL035071.2	0.634067741	7.32E-64	postive
TRDMT1	AC010285.3	0.642595073	4.45E-66	postive
NSUN3	AC010285.3	0.560277401	2.87E-47	postive
TET1	AC010285.3	0.780020921	6.99E-115	postive
TET2	AC010285.3	0.724687532	1.17E-91	postive
TRDMT1	AC000065.1	0.668728959	2.49E-73	postive
NSUN3	AC000065.1	0.61097738	3.38E-58	postive
TET1	AC000065.1	0.723800565	2.48E-91	postive
TET2	AC000065.1	0.718963784	1.41E-89	postive
TET1	AC092338.3	0.513492279	9.90E-39	postive
TET3	AC092338.3	0.523312971	2.05E-40	postive
TRDMT1	AC007695.1	0.709704446	2.54E-86	postive
NSUN3	AC007695.1	0.63793581	7.38E-65	postive
TET1	AC007695.1	0.814999016	2.16E-133	postive
TET2	AC007695.1	0.749865355	1.82E-101	postive
TRDMT1	AL139383.1	0.629235223	1.23E-62	postive
NSUN3	AL139383.1	0.58682989	9.43E-53	postive
TET1	AL139383.1	0.829442576	3.17E-142	postive
TET2	AL139383.1	0.552268047	1.04E-45	postive
TRDMT1	AC058791.1	0.649734724	5.47E-68	postive
NSUN3	AC058791.1	0.584819687	2.56E-52	postive
TET1	AC058791.1	0.679778219	1.26E-76	postive
TET2	AC058791.1	0.714418814	5.79E-88	postive
TRDMT1	AL355075.2	0.667847973	4.49E-73	postive
NSUN3	AL355075.2	0.625963633	8.07E-62	postive
TET1	AL355075.2	0.753016584	8.92E-103	postive
TET2	AL355075.2	0.707181627	1.86E-85	postive
TRDMT1	AC011676.2	0.581577238	1.26E-51	postive
NSUN3	AC011676.2	0.530376311	1.17E-41	postive
TET1	AC011676.2	0.562147083	1.22E-47	postive
TET2	AC011676.2	0.661989442	2.17E-71	postive
TRDMT1	AL512656.1	0.699687126	6.09E-83	postive
NSUN3	AL512656.1	0.626420892	6.21E-62	postive
TET1	AL512656.1	0.776474523	3.39E-113	postive
TET2	AL512656.1	0.783572085	1.33E-116	postive
TRDMT1	IRAG1-AS1	0.579610221	3.28E-51	postive
TET1	IRAG1-AS1	0.677204431	7.61E-76	postive
TET2	IRAG1-AS1	0.718523521	2.02E-89	postive
TRDMT1	AP006333.2	0.502911694	5.61E-37	postive
TET1	AP006333.2	0.540368747	1.80E-43	postive
TET2	AP006333.2	0.662204724	1.88E-71	postive
TRDMT1	AC015971.1	0.72856544	4.28E-93	postive
NSUN3	AC015971.1	0.694865331	2.30E-81	postive
TET1	AC015971.1	0.790602955	4.18E-120	postive
TET2	AC015971.1	0.747313893	2.03E-100	postive
TET1	AC108472.1	0.539060339	3.13E-43	postive
TET2	AC108472.1	0.544501334	3.07E-44	postive
TRDMT1	RNF216-IT1	0.686483594	1.07E-78	postive
NSUN3	RNF216-IT1	0.598746131	2.22E-55	postive
TET1	RNF216-IT1	0.803795397	4.66E-127	postive
TET2	RNF216-IT1	0.715454946	2.50E-88	postive
TRDMT1	AL442125.1	0.711835481	4.64E-87	postive
NSUN3	AL442125.1	0.66665336	9.96E-73	postive
TET1	AL442125.1	0.858424139	9.40E-163	postive
TET2	AL442125.1	0.727432498	1.13E-92	postive
TET2	AL596214.1	0.569363379	4.34E-49	postive
TRDMT1	Z99127.3	0.658886071	1.63E-70	postive
NSUN3	Z99127.3	0.610405541	4.61E-58	postive
TET1	Z99127.3	0.689748723	1.00E-79	postive
TET2	Z99127.3	0.584618073	2.82E-52	postive
TRDMT1	AC016722.2	0.580872032	1.77E-51	postive
NSUN3	AC016722.2	0.535945353	1.16E-42	postive
TET1	AC016722.2	0.643854876	2.07E-66	postive
TET2	AC016722.2	0.723082286	4.55E-91	postive
TET3	AC016722.2	0.536894029	7.80E-43	postive
TRDMT1	AP002336.2	0.670115709	9.77E-74	postive
NSUN3	AP002336.2	0.620784331	1.52E-60	postive
TET1	AP002336.2	0.675548526	2.40E-75	postive
TET2	AP002336.2	0.644957079	1.05E-66	postive
TRDMT1	PKP4-AS1	0.582114304	9.67E-52	postive
NSUN3	PKP4-AS1	0.501496753	9.52E-37	postive
TET1	PKP4-AS1	0.727001791	1.64E-92	postive
TET2	PKP4-AS1	0.747856662	1.22E-100	postive
TET1	DELEC1	0.531607069	7.04E-42	postive
TET1	AC091153.2	0.58016518	2.50E-51	postive
TET2	AC091153.2	0.662969103	1.14E-71	postive
TET1	AC012313.5	0.501536349	9.38E-37	postive
TET2	AC012313.5	0.614711709	4.42E-59	postive
TRDMT1	AC119403.1	0.562046431	1.28E-47	postive
NSUN3	AC119403.1	0.612651374	1.36E-58	postive
TET1	AC119403.1	0.612216017	1.73E-58	postive
TET2	AC119403.1	0.558687623	5.89E-47	postive
TRDMT1	ZNF571-AS1	0.672630327	1.77E-74	postive
NSUN3	ZNF571-AS1	0.607009161	2.86E-57	postive
TET1	ZNF571-AS1	0.827206487	8.36E-141	postive
TET2	ZNF571-AS1	0.693013075	9.11E-81	postive
TET2	AL355483.2	0.502504208	6.53E-37	postive
TRDMT1	AC026124.1	0.667418527	5.98E-73	postive
NSUN3	AC026124.1	0.563088899	7.95E-48	postive
TET1	AC026124.1	0.791203098	2.07E-120	postive
TET2	AC026124.1	0.703461545	3.37E-84	postive
TRDMT1	AL031595.3	0.569712229	3.68E-49	postive
TET1	AL031595.3	0.614125081	6.09E-59	postive
TET2	AL031595.3	0.712371071	3.02E-87	postive
TRDMT1	AL031775.1	0.576907744	1.21E-50	postive
NSUN3	AL031775.1	0.609096736	9.34E-58	postive
TET1	AL031775.1	0.554092892	4.62E-46	postive
TET1	AC006547.1	0.540037503	2.07E-43	postive
TET2	AC006547.1	0.672821068	1.56E-74	postive
TRDMT1	AL078590.2	0.52663949	5.37E-41	postive
TET2	AL078590.2	0.53935089	2.77E-43	postive
TRDMT1	CECR3	0.556778491	1.39E-46	postive
NSUN3	CECR3	0.501142676	1.09E-36	postive
TET1	CECR3	0.543324319	5.09E-44	postive
TET2	CECR3	0.507272848	1.08E-37	postive
TRDMT1	AC000061.1	0.603504595	1.84E-56	postive
NSUN3	AC000061.1	0.566089103	1.99E-48	postive
TET1	AC000061.1	0.661492464	3.00E-71	postive
TET2	AC000061.1	0.618175836	6.51E-60	postive
TRDMT1	MORF4L2-AS1	0.601789636	4.53E-56	postive
NSUN3	MORF4L2-AS1	0.626241242	6.89E-62	postive
TET1	MORF4L2-AS1	0.660384586	6.17E-71	postive
TET2	MORF4L2-AS1	0.543350457	5.04E-44	postive
TET3	MORF4L2-AS1	0.502818608	5.81E-37	postive
TET2	AC073592.1	0.678868134	2.39E-76	postive
TRDMT1	YEATS2-AS1	0.592501741	5.46E-54	postive
NSUN3	YEATS2-AS1	0.528966901	2.08E-41	postive
TET1	YEATS2-AS1	0.69500737	2.07E-81	postive
TET2	YEATS2-AS1	0.734618963	2.16E-95	postive
TRDMT1	AL110114.1	0.676705897	1.08E-75	postive
NSUN3	AL110114.1	0.563282587	7.27E-48	postive
TET1	AL110114.1	0.747972985	1.09E-100	postive
TET2	AL110114.1	0.574802378	3.31E-50	postive
TRDMT1	AL355001.1	0.543735341	4.27E-44	postive
NSUN3	AL355001.1	0.528326087	2.70E-41	postive
TET1	AL355001.1	0.681180635	4.71E-77	postive
TET2	AL355001.1	0.62448795	1.87E-61	postive
TRDMT1	MIR100HG	0.56224572	1.17E-47	postive
TET1	MIR100HG	0.609765534	6.52E-58	postive
TET2	MIR100HG	0.532381344	5.11E-42	postive
TRDMT1	ZNF337-AS1	0.644789915	1.17E-66	postive
NSUN3	ZNF337-AS1	0.626766965	5.10E-62	postive
NSUN6	ZNF337-AS1	0.509609669	4.43E-38	postive
TET1	ZNF337-AS1	0.756430855	3.22E-104	postive
TET2	ZNF337-AS1	0.608096748	1.60E-57	postive
TET3	ZNF337-AS1	0.527829929	3.31E-41	postive
TRDMT1	BNC2-AS1	0.55284292	8.04E-46	postive
TET1	BNC2-AS1	0.677006128	8.74E-76	postive
TET2	BNC2-AS1	0.618102061	6.79E-60	postive
TRDMT1	AL109761.1	0.693346688	7.12E-81	postive
NSUN3	AL109761.1	0.563354693	7.03E-48	postive
TET1	AL109761.1	0.743802972	5.34E-99	postive
TET2	AL109761.1	0.717502222	4.69E-89	postive
TRDMT1	AL031775.2	0.700625163	2.98E-83	postive
NSUN3	AL031775.2	0.681685577	3.30E-77	postive
TET1	AL031775.2	0.739477704	2.79E-97	postive
TET2	AL031775.2	0.706736955	2.63E-85	postive
TRDMT1	Z97832.2	0.657227585	4.75E-70	postive
NSUN3	Z97832.2	0.559758133	3.63E-47	postive
TET1	Z97832.2	0.767408084	5.05E-109	postive
TET2	Z97832.2	0.747910278	1.16E-100	postive
TRDMT1	AC007216.3	0.66364943	7.29E-72	postive
NSUN3	AC007216.3	0.615070733	3.63E-59	postive
TET1	AC007216.3	0.762158484	1.08E-106	postive
TET2	AC007216.3	0.709989264	2.02E-86	postive
TET2	NARF-AS1	0.526820921	4.99E-41	postive
TRDMT1	AOAH-IT1	0.669406966	1.58E-73	postive
NSUN3	AOAH-IT1	0.615942602	2.24E-59	postive
TET1	AOAH-IT1	0.786415104	5.30E-118	postive
TET2	AOAH-IT1	0.594843659	1.65E-54	postive
TRDMT1	AC007098.1	0.73509198	1.42E-95	postive
NSUN3	AC007098.1	0.607044947	2.81E-57	postive
TET1	AC007098.1	0.828993397	6.14E-142	postive
TET2	AC007098.1	0.746202323	5.75E-100	postive
TRDMT1	PRR34	0.586908251	9.07E-53	postive
NSUN3	PRR34	0.514051937	7.97E-39	postive
TET1	PRR34	0.705215656	8.64E-85	postive
TET2	PRR34	0.670466832	7.71E-74	postive
TRDMT1	AL109804.1	0.557282935	1.11E-46	postive
TET1	AL109804.1	0.652399574	1.03E-68	postive
TRDMT1	AC100791.3	0.678242394	3.70E-76	postive
NSUN3	AC100791.3	0.571823893	1.36E-49	postive
TET1	AC100791.3	0.70840886	7.07E-86	postive
TET2	AC100791.3	0.614951319	3.87E-59	postive
TRDMT1	PLCG1-AS1	0.732192871	1.83E-94	postive
NSUN3	PLCG1-AS1	0.695445018	1.49E-81	postive
TET1	PLCG1-AS1	0.80902752	5.79E-130	postive
TET2	PLCG1-AS1	0.707385681	1.58E-85	postive
TET2	AC087289.1	0.508996542	5.60E-38	postive
TRDMT1	HECW2-AS1	0.509265295	5.05E-38	postive
TET2	HECW2-AS1	0.5071673	1.12E-37	postive
TRDMT1	AP001885.3	0.529827353	1.46E-41	postive
TET1	AP001885.3	0.613919887	6.82E-59	postive
TET2	AP001885.3	0.682879682	1.41E-77	postive
TRDMT1	MIS18A-AS1	0.638218012	6.23E-65	postive
NSUN3	MIS18A-AS1	0.595593627	1.13E-54	postive
TET1	MIS18A-AS1	0.662002741	2.15E-71	postive
TET2	MIS18A-AS1	0.65715374	4.98E-70	postive
TRDMT1	LINC01050	0.514737718	6.10E-39	postive
TET1	LINC01050	0.56490523	3.45E-48	postive
TET2	LINC01050	0.54704777	1.02E-44	postive
TRDMT1	DTNB-AS1	0.505380938	2.21E-37	postive
TET1	DTNB-AS1	0.574851895	3.24E-50	postive
TRDMT1	AL161891.1	0.719136756	1.22E-89	postive
NSUN3	AL161891.1	0.66258221	1.47E-71	postive
NSUN6	AL161891.1	0.502890528	5.65E-37	postive
TET1	AL161891.1	0.809312743	4.00E-130	postive
TET2	AL161891.1	0.613799843	7.28E-59	postive
TET3	AL161891.1	0.519589038	9.06E-40	postive
TRDMT1	AL031670.1	0.674684539	4.34E-75	postive
NSUN3	AL031670.1	0.620655058	1.63E-60	postive
TET1	AL031670.1	0.741688225	3.73E-98	postive
TET2	AL031670.1	0.697230204	3.91E-82	postive
TRDMT1	CHN2-AS1	0.593768804	2.86E-54	postive
NSUN3	CHN2-AS1	0.569964879	3.27E-49	postive
TET1	CHN2-AS1	0.798547608	3.14E-124	postive
TET2	AC018690.1	0.583955497	3.91E-52	postive
TET3	AC018690.1	0.527983258	3.11E-41	postive
TRDMT1	FP325332.1	0.628115205	2.35E-62	postive
NSUN3	FP325332.1	0.564402343	4.34E-48	postive
TET1	FP325332.1	0.695822548	1.13E-81	postive
TET2	FP325332.1	0.705530248	6.76E-85	postive
TRDMT1	AC112512.1	0.674742976	4.17E-75	postive
NSUN3	AC112512.1	0.58088372	1.76E-51	postive
TET1	AC112512.1	0.768808753	1.18E-109	postive
TET2	AC112512.1	0.738336198	7.82E-97	postive
TET1	GORAB-AS1	0.502327858	6.98E-37	postive
TET2	GORAB-AS1	0.548653369	5.08E-45	postive
TET1	AP002336.1	0.564353218	4.44E-48	postive
TET2	AP002336.1	0.670742915	6.39E-74	postive
TRDMT1	AC002463.1	0.707928266	1.03E-85	postive
NSUN3	AC002463.1	0.683187119	1.14E-77	postive
TET1	AC002463.1	0.724519996	1.35E-91	postive
TET2	AC002463.1	0.681193785	4.67E-77	postive
TRDMT1	AL442125.2	0.668866699	2.27E-73	postive
NSUN3	AL442125.2	0.615275844	3.24E-59	postive
TET1	AL442125.2	0.859892218	6.51E-164	postive
TET2	AL442125.2	0.683300982	1.05E-77	postive
TET1	AC011510.1	0.501836528	8.39E-37	postive
TET2	AC011510.1	0.618826506	4.54E-60	postive
TET2	AC116025.1	0.540560834	1.66E-43	postive
TET2	RASA3-IT1	0.612255495	1.69E-58	postive
NSUN3	AC244517.7	0.520923265	5.33E-40	postive
TET1	AC244517.7	0.573661258	5.70E-50	postive
TRDMT1	AC093752.2	0.690844926	4.50E-80	postive
NSUN3	AC093752.2	0.637751533	8.24E-65	postive
TET1	AC093752.2	0.705362925	7.70E-85	postive
TET2	AC093752.2	0.730114403	1.12E-93	postive
TRDMT1	AC024075.3	0.571480646	1.60E-49	postive
NSUN3	AC024075.3	0.558962994	5.20E-47	postive
TET1	AC024075.3	0.623914415	2.59E-61	postive
TET2	AC024075.3	0.665039058	2.91E-72	postive
NSUN3	AC109809.1	0.537943886	5.02E-43	postive
TRDMT1	AC000065.2	0.664815423	3.38E-72	postive
NSUN3	AC000065.2	0.601741689	4.65E-56	postive
TET1	AC000065.2	0.714425281	5.76E-88	postive
TET2	AC000065.2	0.73897284	4.40E-97	postive
TRDMT1	AL355112.1	0.594269543	2.22E-54	postive
TET1	AL355112.1	0.683019847	1.28E-77	postive
TET2	AL355112.1	0.551321409	1.58E-45	postive
TRDMT1	AC106882.1	0.679121954	2.00E-76	postive
NSUN3	AC106882.1	0.581416799	1.36E-51	postive
TET1	AC106882.1	0.804530119	1.85E-127	postive
TET2	AC106882.1	0.636726617	1.52E-64	postive
TRDMT1	B4GALT4-AS1	0.677318559	7.03E-76	postive
NSUN3	B4GALT4-AS1	0.646778312	3.43E-67	postive
TET1	B4GALT4-AS1	0.774187623	4.00E-112	postive
TET2	B4GALT4-AS1	0.742916537	1.21E-98	postive
TRDMT1	AL513534.2	0.657205871	4.82E-70	postive
NSUN3	AL513534.2	0.585637515	1.71E-52	postive
TET1	AL513534.2	0.84092596	7.29E-150	postive
TET2	AL513534.2	0.567493699	1.04E-48	postive
TRDMT1	AC011363.1	0.543243329	5.27E-44	postive
TET1	AC011363.1	0.604870729	8.93E-57	postive
TET2	AC011363.1	0.605512282	6.35E-57	postive
TRDMT1	LINC02603	0.72620371	3.24E-92	postive
NSUN3	LINC02603	0.641206639	1.03E-65	postive
TET1	LINC02603	0.869668079	5.47E-172	postive
TET2	LINC02603	0.736621393	3.64E-96	postive
TRDMT1	AC018695.4	0.63500706	4.21E-64	postive
NSUN3	AC018695.4	0.607645563	2.04E-57	postive
TET1	AC018695.4	0.702187603	8.99E-84	postive
TET2	AC018695.4	0.715374251	2.67E-88	postive
TET3	AC018695.4	0.563159976	7.69E-48	postive
TET1	AC009090.1	0.532067037	5.82E-42	postive
TET2	AC009090.1	0.58814017	4.91E-53	postive
TRDMT1	AL355810.1	0.523107451	2.23E-40	postive
NSUN3	AL355810.1	0.504526359	3.06E-37	postive
TET1	AL355810.1	0.546114844	1.53E-44	postive
TET3	AC055855.1	0.513519284	9.80E-39	postive
TRDMT1	AC008543.3	0.670600078	7.04E-74	postive
NSUN3	AC008543.3	0.638533803	5.16E-65	postive
TET1	AC008543.3	0.763811579	2.02E-107	postive
TET2	AC008543.3	0.729068051	2.77E-93	postive
TET1	AP001363.1	0.530185015	1.26E-41	postive
TET2	AP001363.1	0.694582865	2.84E-81	postive
TRDMT1	AC007384.1	0.694711673	2.58E-81	postive
NSUN3	AC007384.1	0.651162496	2.24E-68	postive
TET1	AC007384.1	0.750978211	6.31E-102	postive
TET2	AC007384.1	0.698571831	1.42E-82	postive
TRDMT1	AC005674.1	0.634302233	6.38E-64	postive
NSUN3	AC005674.1	0.625202873	1.25E-61	postive
TET1	AC005674.1	0.668820292	2.34E-73	postive
TET2	AC005674.1	0.607366809	2.36E-57	postive
TRDMT1	KIF26B-AS1	0.506772725	1.31E-37	postive
TET1	KIF26B-AS1	0.647285995	2.51E-67	postive
TET2	KIF26B-AS1	0.636324666	1.93E-64	postive
NSUN3	AC006504.7	0.53576461	1.25E-42	postive
NSUN6	AC006504.7	0.534894013	1.80E-42	postive
TET1	AC127537.1	0.502736054	5.99E-37	postive
TRDMT1	AC010727.1	0.686021359	1.50E-78	postive
NSUN3	AC010727.1	0.627609809	3.14E-62	postive
TET1	AC010727.1	0.728833978	3.39E-93	postive
TET2	AC010727.1	0.687229149	6.26E-79	postive
TRDMT1	AC016727.1	0.623194814	3.90E-61	postive
NSUN3	AC016727.1	0.580068706	2.62E-51	postive
TET1	AC016727.1	0.711876002	4.49E-87	postive
TET2	AC016727.1	0.62839757	2.00E-62	postive
TRDMT1	AC108681.1	0.504863992	2.69E-37	postive
TET1	AC108681.1	0.54304601	5.74E-44	postive
NOP2	AC073611.1	0.502473832	6.61E-37	postive
TET2	MIR3936HG	0.512550469	1.43E-38	postive
TRDMT1	SPON1-AS1	0.567532019	1.02E-48	postive
TET1	SPON1-AS1	0.661246173	3.52E-71	postive
TET2	SPON1-AS1	0.68231754	2.11E-77	postive
TRDMT1	AC092944.1	0.538402315	4.13E-43	postive
NSUN3	AC092944.1	0.6472853	2.51E-67	postive
TET1	AC092944.1	0.595331389	1.29E-54	postive
TET2	AC092944.1	0.537774061	5.39E-43	postive
TRDMT1	OTUD6B-AS1	0.511812074	1.90E-38	postive
NSUN3	OTUD6B-AS1	0.533752524	2.90E-42	postive
NSUN6	OTUD6B-AS1	0.558839807	5.50E-47	postive
TRDMT1	AL136115.1	0.553774436	5.32E-46	postive
NSUN3	AL136115.1	0.504062701	3.64E-37	postive
TET1	AL136115.1	0.617537258	9.29E-60	postive
TET2	AL136115.1	0.738892491	4.73E-97	postive
TRDMT1	AL158163.1	0.767607956	4.11E-109	postive
NSUN3	AL158163.1	0.682296551	2.14E-77	postive
TET1	AL158163.1	0.890889881	5.07E-192	postive
TET2	AL158163.1	0.7434027	7.73E-99	postive
TRDMT1	AC004000.1	0.553503483	6.00E-46	postive
TET1	AC004000.1	0.738014481	1.04E-96	postive
TET2	AC004000.1	0.581125006	1.57E-51	postive
TRDMT1	MESTIT1	0.571159682	1.86E-49	postive
NSUN3	MESTIT1	0.517968759	1.72E-39	postive
TET1	MESTIT1	0.598812706	2.14E-55	postive
TET2	MESTIT1	0.602146723	3.76E-56	postive
TRDMT1	AC106873.1	0.698263685	1.79E-82	postive
NSUN3	AC106873.1	0.60302993	2.36E-56	postive
TET1	AC106873.1	0.794829894	2.81E-122	postive
TET2	AC106873.1	0.757043332	1.76E-104	postive
TRDMT1	AL122125.1	0.532085304	5.78E-42	postive
TET1	AL122125.1	0.598338641	2.74E-55	postive
TRDMT1	LAMC1-AS1	0.680979039	5.43E-77	postive
NSUN3	LAMC1-AS1	0.604923939	8.68E-57	postive
TET1	LAMC1-AS1	0.738738975	5.44E-97	postive
TET2	LAMC1-AS1	0.744301226	3.37E-99	postive
TRDMT1	C3orf35	0.658479463	2.12E-70	postive
NSUN3	C3orf35	0.607245573	2.52E-57	postive
TET1	C3orf35	0.746187638	5.83E-100	postive
TET2	C3orf35	0.727303118	1.26E-92	postive
NSUN3	AL117379.1	0.508693449	6.29E-38	postive
TET1	AL117379.1	0.544028092	3.77E-44	postive
TRDMT1	AC092755.2	0.510616721	3.01E-38	postive
TET1	AC092755.2	0.654997979	1.98E-69	postive
TET2	AC092755.2	0.663666078	7.21E-72	postive
TRDMT1	AP002490.1	0.5477631	7.48E-45	postive
TET1	AP002490.1	0.710756088	1.10E-86	postive
TET2	AP002490.1	0.710167976	1.75E-86	postive
TRDMT1	Z99289.2	0.688232941	3.03E-79	postive
NSUN3	Z99289.2	0.582451712	8.19E-52	postive
TET1	Z99289.2	0.768351713	1.90E-109	postive
TET2	Z99289.2	0.655103424	1.85E-69	postive
TRDMT1	BAALC-AS1	0.562730408	9.36E-48	postive
NSUN3	BAALC-AS1	0.500827669	1.22E-36	postive
TRDMT1	AC110611.2	0.504207014	3.45E-37	postive
TET1	AC110611.2	0.521547198	4.16E-40	postive
TRDMT1	AC079793.1	0.747036771	2.63E-100	postive
NSUN3	AC079793.1	0.62431315	2.07E-61	postive
TET1	AC079793.1	0.84331269	1.58E-151	postive
TET2	AC079793.1	0.74527043	1.37E-99	postive
TET1	AC006130.3	0.570930553	2.08E-49	postive
TET2	AC006130.3	0.509633325	4.39E-38	postive
TRDMT1	AL359878.1	0.682205596	2.28E-77	postive
NSUN3	AL359878.1	0.602781687	2.69E-56	postive
NSUN6	AL359878.1	0.501098433	1.10E-36	postive
TET1	AL359878.1	0.732058967	2.06E-94	postive
TET2	AL359878.1	0.674829562	3.93E-75	postive
TRDMT1	MAP3K5-AS1	0.505977149	1.77E-37	postive
TET1	MAP3K5-AS1	0.555497161	2.47E-46	postive
TET2	MAP3K5-AS1	0.691139421	3.63E-80	postive
NSUN3	WASL-DT	0.538291586	4.33E-43	postive
TRDMT1	AC244100.2	0.650889471	2.65E-68	postive
NSUN3	AC244100.2	0.638510312	5.23E-65	postive
TET1	AC244100.2	0.697174004	4.08E-82	postive
TET2	AC244100.2	0.617859131	7.77E-60	postive
TRDMT1	AC007390.1	0.75692903	1.97E-104	postive
NSUN3	AC007390.1	0.673963926	7.12E-75	postive
TET1	AC007390.1	0.862783149	3.09E-166	postive
TET2	AC007390.1	0.740736431	8.89E-98	postive
TRDMT1	LINC02328	0.560336129	2.79E-47	postive
TET1	LINC02328	0.537277668	6.64E-43	postive
TET2	LINC02328	0.539703161	2.39E-43	postive
TRDMT1	AC073641.1	0.714776112	4.34E-88	postive
NSUN3	AC073641.1	0.664281639	4.80E-72	postive
TET1	AC073641.1	0.778244763	4.93E-114	postive
TET2	AC073641.1	0.615349502	3.11E-59	postive
TRDMT1	Z99496.1	0.542578823	7.01E-44	postive
TET1	Z99496.1	0.646427251	4.26E-67	postive
TET2	Z99496.1	0.701784521	1.23E-83	postive
TRDMT1	CYP1B1-AS1	0.519447619	9.58E-40	postive
TET1	CYP1B1-AS1	0.580614116	2.01E-51	postive
TET2	CYP1B1-AS1	0.596467453	7.19E-55	postive
TRDMT1	NCK1-DT	0.700739417	2.73E-83	postive
NSUN3	NCK1-DT	0.691284898	3.26E-80	postive
TET1	NCK1-DT	0.697090484	4.34E-82	postive
TET2	NCK1-DT	0.678430404	3.24E-76	postive
TET1	LRRK2-DT	0.515312247	4.87E-39	postive
TRDMT1	ARAP1-AS2	0.650987743	2.50E-68	postive
NSUN3	ARAP1-AS2	0.570539886	2.50E-49	postive
TET1	ARAP1-AS2	0.71494303	3.79E-88	postive
TET2	ARAP1-AS2	0.783230826	1.96E-116	postive
TRDMT1	AF117829.1	0.748508757	6.59E-101	postive
NSUN3	AF117829.1	0.65358537	4.85E-69	postive
TET1	AF117829.1	0.805432067	5.88E-128	postive
TET2	AF117829.1	0.693022165	9.05E-81	postive
TRDMT1	AL133268.4	0.749041672	3.98E-101	postive
NSUN3	AL133268.4	0.626701714	5.29E-62	postive
TET1	AL133268.4	0.8010731	1.40E-125	postive
TET2	AL133268.4	0.675814298	1.99E-75	postive
TRDMT1	AL512652.1	0.626007428	7.87E-62	postive
NSUN3	AL512652.1	0.588571465	3.96E-53	postive
TET1	AL512652.1	0.733597041	5.33E-95	postive
TET2	AL512652.1	0.581926453	1.06E-51	postive
TET2	AC124014.1	0.672984617	1.39E-74	postive
TRDMT1	ARNTL2-AS1	0.68934401	1.35E-79	postive
NSUN3	ARNTL2-AS1	0.611155077	3.07E-58	postive
TET1	ARNTL2-AS1	0.75016558	1.37E-101	postive
TET2	ARNTL2-AS1	0.715457513	2.49E-88	postive
TET1	THORLNC	0.525438019	8.73E-41	postive
TRDMT1	RNF139-AS1	0.636792131	1.46E-64	postive
NSUN3	RNF139-AS1	0.581554738	1.27E-51	postive
TET1	RNF139-AS1	0.645726931	6.56E-67	postive
TET2	RNF139-AS1	0.56497327	3.34E-48	postive
TRDMT1	AC126773.3	0.570360813	2.72E-49	postive
TET1	AC126773.3	0.692697603	1.15E-80	postive
TET2	AC126773.3	0.506102062	1.69E-37	postive
TRDMT1	MANEA-DT	0.780452816	4.34E-115	postive
NSUN3	MANEA-DT	0.690060968	7.99E-80	postive
TET1	MANEA-DT	0.863485887	8.28E-167	postive
TET2	MANEA-DT	0.671055481	5.17E-74	postive
TET2	AC010327.8	0.518213172	1.56E-39	postive
TRDMT1	ABCA9-AS1	0.545435343	2.05E-44	postive
TET1	ABCA9-AS1	0.562289147	1.15E-47	postive
TET1	SRGAP3-AS2	0.572670867	9.13E-50	postive
TET2	SRGAP3-AS2	0.510387816	3.28E-38	postive
TRDMT1	AC025188.1	0.65873224	1.80E-70	postive
NSUN3	AC025188.1	0.613970755	6.63E-59	postive
TET1	AC025188.1	0.620746137	1.55E-60	postive
TET2	AC025188.1	0.611697659	2.29E-58	postive
TRDMT1	AF165147.1	0.592613006	5.16E-54	postive
NSUN3	AF165147.1	0.542313125	7.85E-44	postive
TET1	AF165147.1	0.58799159	5.29E-53	postive
TET2	AF165147.1	0.527221654	4.24E-41	postive
TRDMT1	AC010168.1	0.70431108	1.74E-84	postive
NSUN3	AC010168.1	0.639204417	3.45E-65	postive
TET1	AC010168.1	0.841618863	2.41E-150	postive
TET2	AC010168.1	0.709494319	3.00E-86	postive
TET2	AL445222.1	0.544396517	3.21E-44	postive
TRDMT1	AC091607.2	0.738507221	6.70E-97	postive
NSUN3	AC091607.2	0.669582309	1.40E-73	postive
TET1	AC091607.2	0.827287054	7.44E-141	postive
TET2	AC091607.2	0.653191856	6.23E-69	postive
TRDMT1	LINC01806	0.522566761	2.77E-40	postive
NSUN3	LINC01806	0.519212907	1.05E-39	postive
TRDMT1	AC130371.1	0.616145541	2.01E-59	postive
NSUN3	AC130371.1	0.517782376	1.85E-39	postive
TET1	AC130371.1	0.675502839	2.47E-75	postive
TET2	AC130371.1	0.733529032	5.66E-95	postive
TET1	AC117509.1	0.523915209	1.61E-40	postive
TRDMT1	AL138963.1	0.743754287	5.59E-99	postive
NSUN3	AL138963.1	0.683261277	1.08E-77	postive
TET1	AL138963.1	0.84434254	2.97E-152	postive
TET2	AL138963.1	0.670674771	6.69E-74	postive
TET2	AC129507.1	0.565510352	2.61E-48	postive
TRDMT1	AL354892.3	0.64455518	1.35E-66	postive
NSUN3	AL354892.3	0.63249088	1.85E-63	postive
TET1	AL354892.3	0.676155064	1.58E-75	postive
TET2	AL354892.3	0.573599096	5.88E-50	postive
TRDMT1	AL391834.1	0.713701519	1.03E-87	postive
NSUN3	AL391834.1	0.683832231	7.18E-78	postive
TET1	AL391834.1	0.680530796	7.44E-77	postive
TET2	AL391834.1	0.627822069	2.78E-62	postive
TET2	AC010997.3	0.522016643	3.45E-40	postive
TET1	AC026367.2	0.51332361	1.06E-38	postive
TRDMT1	Z98885.3	0.61461898	4.65E-59	postive
NSUN3	Z98885.3	0.547686196	7.74E-45	postive
TET1	Z98885.3	0.678649398	2.78E-76	postive
TET2	Z98885.3	0.766308889	1.57E-108	postive
TRDMT1	AC087521.2	0.651100494	2.33E-68	postive
NSUN3	AC087521.2	0.609773201	6.49E-58	postive
TET1	AC087521.2	0.726002297	3.84E-92	postive
TET2	AC087521.2	0.728708489	3.78E-93	postive
TRDMT1	AC026401.1	0.664394283	4.46E-72	postive
NSUN3	AC026401.1	0.571790846	1.38E-49	postive
TET1	AC026401.1	0.756689955	2.50E-104	postive
TET2	AC026401.1	0.735736053	8.02E-96	postive
TET1	AC215522.2	0.56667049	1.52E-48	postive
TET2	AC215522.2	0.514877588	5.77E-39	postive
TRDMT1	ISM1-AS1	0.679140272	1.97E-76	postive
NSUN3	ISM1-AS1	0.573785797	5.38E-50	postive
TET1	ISM1-AS1	0.892710539	6.25E-194	postive
TET2	ISM1-AS1	0.648553097	1.14E-67	postive
TRDMT1	AC008456.1	0.725168336	7.81E-92	postive
NSUN3	AC008456.1	0.673008479	1.37E-74	postive
TET1	AC008456.1	0.788650836	4.05E-119	postive
TET2	AC008456.1	0.691243857	3.36E-80	postive
TRDMT1	AC064856.1	0.662793267	1.28E-71	postive
NSUN3	AC064856.1	0.552649192	8.76E-46	postive
TET1	AC064856.1	0.674070588	6.62E-75	postive
TET2	AC064856.1	0.532997355	3.96E-42	postive
TRDMT1	AC016683.1	0.52403045	1.54E-40	postive
TET1	AC016683.1	0.583973154	3.88E-52	postive
TET2	AC016683.1	0.716789597	8.41E-89	postive
TET1	AC079921.2	0.553624556	5.69E-46	postive
TET2	AC079921.2	0.539020926	3.18E-43	postive
TET1	AC011481.1	0.518466923	1.41E-39	postive
TRDMT1	GAS8-AS1	0.554272975	4.26E-46	postive
TET1	GAS8-AS1	0.589419219	2.59E-53	postive
TET2	GAS8-AS1	0.608479116	1.30E-57	postive
TRDMT1	STX18-AS1	0.692982412	9.32E-81	postive
NSUN3	STX18-AS1	0.623950759	2.54E-61	postive
TET1	STX18-AS1	0.740438691	1.17E-97	postive
TET2	STX18-AS1	0.716623349	9.63E-89	postive
TRDMT1	AC025280.3	0.580858216	1.79E-51	postive
NSUN3	AC025280.3	0.531615771	7.01E-42	postive
TET1	AC025280.3	0.587801435	5.81E-53	postive
TET2	AC025280.3	0.640288036	1.80E-65	postive
TRDMT1	AC009315.1	0.509975149	3.85E-38	postive
TET1	AC009315.1	0.54983336	3.03E-45	postive
TRDMT1	PABPC4-AS1	0.659408376	1.16E-70	postive
NSUN3	PABPC4-AS1	0.614788668	4.23E-59	postive
TET1	PABPC4-AS1	0.673551136	9.45E-75	postive
TET2	PABPC4-AS1	0.724364513	1.54E-91	postive
TRDMT1	NPTN-IT1	0.615859911	2.35E-59	postive
NSUN3	NPTN-IT1	0.536729593	8.36E-43	postive
TET1	NPTN-IT1	0.677713638	5.34E-76	postive
TET2	NPTN-IT1	0.802015459	4.34E-126	postive
TRDMT1	AL359715.2	0.681652583	3.37E-77	postive
NSUN3	AL359715.2	0.66219027	1.90E-71	postive
TET1	AL359715.2	0.754527684	2.06E-103	postive
TET2	AL359715.2	0.650820786	2.77E-68	postive
TRDMT1	AC026401.2	0.645546502	7.32E-67	postive
NSUN3	AC026401.2	0.612116736	1.82E-58	postive
TET1	AC026401.2	0.685756248	1.81E-78	postive
TET2	AC026401.2	0.718704266	1.74E-89	postive
TRDMT1	AC073046.3	0.629792644	8.90E-63	postive
NSUN3	AC073046.3	0.550685083	2.08E-45	postive
TET1	AC073046.3	0.717659529	4.12E-89	postive
TET2	AC073046.3	0.777663602	9.31E-114	postive
TET2	AC002563.1	0.510313746	3.38E-38	postive
TRDMT1	AL359922.2	0.689266954	1.43E-79	postive
NSUN3	AL359922.2	0.590891288	1.23E-53	postive
TET1	AL359922.2	0.734499096	2.40E-95	postive
TET2	AL359922.2	0.753972732	3.54E-103	postive
TET1	AC079766.1	0.531597019	7.07E-42	postive
TRDMT1	AL138756.1	0.506774596	1.31E-37	postive
NSUN3	AL138756.1	0.564788207	3.64E-48	postive
TET1	AL138756.1	0.520156313	7.24E-40	postive
TRDMT1	AC090945.1	0.587827256	5.74E-53	postive
NSUN3	AC090945.1	0.515028222	5.45E-39	postive
TET1	AC090945.1	0.638242359	6.14E-65	postive
TET2	AC090945.1	0.580975652	1.69E-51	postive
TRDMT1	AC087893.2	0.529684209	1.55E-41	postive
TET1	AC087893.2	0.582804659	6.89E-52	postive
TET2	AC087893.2	0.675728892	2.12E-75	postive
TRDMT1	AL158196.1	0.622182811	6.91E-61	postive
NSUN3	AL158196.1	0.547720564	7.62E-45	postive
TET1	AL158196.1	0.732702303	1.17E-94	postive
TET2	AL158196.1	0.631321366	3.66E-63	postive
TRDMT1	LINC01585	0.558014869	7.98E-47	postive
NSUN3	LINC01585	0.510804892	2.80E-38	postive
TET1	LINC01585	0.6241254	2.30E-61	postive
TET2	LINC01585	0.643732618	2.23E-66	postive
TRDMT1	PHACTR2-AS1	0.66862668	2.66E-73	postive
NSUN3	PHACTR2-AS1	0.619169387	3.75E-60	postive
TET1	PHACTR2-AS1	0.740840325	8.09E-98	postive
TET2	PHACTR2-AS1	0.726349497	2.86E-92	postive
TET1	AC092111.1	0.592214985	6.31E-54	postive
NSUN3	UGDH-AS1	0.505078756	2.48E-37	postive
TET2	UGDH-AS1	0.624107919	2.32E-61	postive
TRDMT1	AC010530.1	0.564865232	3.51E-48	postive
NSUN3	AC010530.1	0.542754847	6.50E-44	postive
TET1	AC010530.1	0.690049417	8.06E-80	postive
TET2	AC010530.1	0.658054961	2.79E-70	postive
TRDMT1	NAALADL2-AS2	0.621500842	1.01E-60	postive
NSUN3	NAALADL2-AS2	0.572122749	1.18E-49	postive
TET1	NAALADL2-AS2	0.734409352	2.60E-95	postive
TET2	NAALADL2-AS2	0.589948807	1.98E-53	postive
TRDMT1	AC103923.1	0.609745429	6.59E-58	postive
NSUN3	AC103923.1	0.57597529	1.89E-50	postive
TET1	AC103923.1	0.627451225	3.44E-62	postive
TET2	AC103923.1	0.664478126	4.22E-72	postive
TRDMT1	AC244093.4	0.667464521	5.80E-73	postive
NSUN3	AC244093.4	0.57032017	2.77E-49	postive
TET1	AC244093.4	0.733732982	4.73E-95	postive
TET2	AC244093.4	0.712163032	3.57E-87	postive
TRDMT1	AC010168.2	0.626355005	6.45E-62	postive
NSUN3	AC010168.2	0.634662041	5.16E-64	postive
TET1	AC010168.2	0.673808922	7.92E-75	postive
TET2	AC010168.2	0.643751856	2.20E-66	postive
TRDMT1	AL031667.3	0.720714475	3.30E-90	postive
NSUN3	AL031667.3	0.677636909	5.64E-76	postive
TET1	AL031667.3	0.789798816	1.07E-119	postive
TET2	AL031667.3	0.639684013	2.59E-65	postive
TRDMT1	AC107081.3	0.716077818	1.50E-88	postive
NSUN3	AC107081.3	0.670670827	6.71E-74	postive
TET1	AC107081.3	0.76748657	4.66E-109	postive
TET2	AC107081.3	0.742162533	2.42E-98	postive
TRDMT1	AC079336.2	0.627216644	3.94E-62	postive
NSUN3	AC079336.2	0.546416335	1.34E-44	postive
TET1	AC079336.2	0.64091216	1.23E-65	postive
TET2	AC079336.2	0.722263285	9.05E-91	postive
TRDMT1	AC005757.1	0.691439976	2.91E-80	postive
NSUN3	AC005757.1	0.60380369	1.57E-56	postive
TET1	AC005757.1	0.824598825	3.58E-139	postive
TET2	AC005757.1	0.715783854	1.91E-88	postive
NSUN3	PDE9A-AS1	0.534386198	2.22E-42	postive
TET1	PDE9A-AS1	0.549057648	4.25E-45	postive
TET2	AC013472.2	0.620557541	1.72E-60	postive
TET2	AC012317.1	0.611603883	2.41E-58	postive
TET1	FAM218A	0.629580675	1.01E-62	postive
TRDMT1	AC004492.1	0.689624344	1.10E-79	postive
NSUN3	AC004492.1	0.680514636	7.53E-77	postive
TET1	AC004492.1	0.747349946	1.96E-100	postive
TET2	AC004492.1	0.74918371	3.48E-101	postive
NSUN3	AC073896.3	0.522750516	2.57E-40	postive
TRDMT1	AC234917.1	0.585631687	1.71E-52	postive
TET1	AC234917.1	0.630174404	7.13E-63	postive
TET2	AC234917.1	0.505058242	2.50E-37	postive
TRDMT1	ITPKB-AS1	0.754358711	2.43E-103	postive
NSUN3	ITPKB-AS1	0.644587235	1.32E-66	postive
TET1	ITPKB-AS1	0.891688099	7.45E-193	postive
TET2	ITPKB-AS1	0.685148219	2.80E-78	postive
TRDMT1	AC018714.2	0.589659458	2.29E-53	postive
TET1	AC018714.2	0.583247249	5.55E-52	postive
TET2	AC018714.2	0.51556549	4.41E-39	postive
TRDMT1	VIPR1-AS1	0.553626013	5.68E-46	postive
NSUN3	VIPR1-AS1	0.579982283	2.73E-51	postive
TET1	VIPR1-AS1	0.615200723	3.38E-59	postive
TET2	VIPR1-AS1	0.681933287	2.77E-77	postive
TRDMT1	AF287957.1	0.577247259	1.03E-50	postive
TET1	AF287957.1	0.719540614	8.74E-90	postive
TET2	AF287957.1	0.656767961	6.38E-70	postive
TRDMT1	AC087501.4	0.652178854	1.18E-68	postive
NSUN3	AC087501.4	0.582655886	7.41E-52	postive
TET1	AC087501.4	0.623045638	4.24E-61	postive
TET2	AC087501.4	0.605527448	6.30E-57	postive
TRDMT1	HIF1A-AS3	0.698829742	1.17E-82	postive
NSUN3	HIF1A-AS3	0.61258185	1.42E-58	postive
TET1	HIF1A-AS3	0.798021792	5.96E-124	postive
TET2	HIF1A-AS3	0.785331471	1.82E-117	postive
TET1	AC245014.3	0.553790552	5.28E-46	postive
TET2	AC245014.3	0.608070697	1.62E-57	postive
TRDMT1	C1orf195	0.566456588	1.68E-48	postive
NSUN3	C1orf195	0.520015075	7.65E-40	postive
TET1	C1orf195	0.607787411	1.89E-57	postive
TET2	C1orf195	0.715217958	3.03E-88	postive
TRDMT1	AC092755.1	0.572528053	9.77E-50	postive
NSUN3	AC092755.1	0.56265177	9.71E-48	postive
TET1	AC092755.1	0.674963586	3.58E-75	postive
TET2	AC092755.1	0.734007253	3.71E-95	postive
TRDMT1	AC110611.1	0.76164066	1.82E-106	postive
NSUN3	AC110611.1	0.714617142	4.93E-88	postive
TET1	AC110611.1	0.863623685	6.39E-167	postive
TET2	AC110611.1	0.723672471	2.77E-91	postive
TET1	RASSF8-AS1	0.564890114	3.47E-48	postive
TET2	RASSF8-AS1	0.545999795	1.61E-44	postive
TRDMT1	AC009090.6	0.7134721	1.24E-87	postive
NSUN3	AC009090.6	0.669513629	1.47E-73	postive
TET1	AC009090.6	0.765474149	3.71E-108	postive
TET2	AC009090.6	0.739609572	2.48E-97	postive
TRDMT1	AL355075.6	0.706139403	4.20E-85	postive
NSUN3	AL355075.6	0.640893436	1.25E-65	postive
TET1	AL355075.6	0.754054616	3.27E-103	postive
TET2	AL355075.6	0.695654471	1.28E-81	postive
TRDMT1	AL136115.2	0.656921091	5.78E-70	postive
NSUN3	AL136115.2	0.621269498	1.16E-60	postive
TET1	AL136115.2	0.772875875	1.62E-111	postive
TET2	AL136115.2	0.710781385	1.08E-86	postive
TRDMT1	SUGCT-AS1	0.578677992	5.15E-51	postive
NSUN3	SUGCT-AS1	0.510010636	3.80E-38	postive
TET1	SUGCT-AS1	0.590277872	1.68E-53	postive
TET2	SUGCT-AS1	0.560408666	2.70E-47	postive
TRDMT1	AL158163.2	0.768220587	2.17E-109	postive
NSUN3	AL158163.2	0.692809916	1.06E-80	postive
TET1	AL158163.2	0.831326389	1.94E-143	postive
TET2	AL158163.2	0.657789602	3.31E-70	postive
TRDMT1	AC080013.1	0.651603419	1.70E-68	postive
NSUN3	AC080013.1	0.516423603	3.15E-39	postive
TET1	AC080013.1	0.718307046	2.42E-89	postive
TET2	AC080013.1	0.767299171	5.65E-109	postive
TRDMT1	LINC01473	0.740657251	9.56E-98	postive
NSUN3	LINC01473	0.702101218	9.61E-84	postive
TET1	LINC01473	0.797442833	1.21E-123	postive
TET2	LINC01473	0.654568863	2.60E-69	postive
TET1	AC013731.1	0.564882223	3.48E-48	postive
TET2	AC013731.1	0.532407615	5.06E-42	postive
TRDMT1	AC010148.1	0.599484367	1.51E-55	postive
NSUN3	AC010148.1	0.519130697	1.09E-39	postive
TET1	AC010148.1	0.602525211	3.08E-56	postive
TET2	LGR4-AS1	0.574831138	3.27E-50	postive
TRDMT1	AC090510.2	0.547301797	9.15E-45	postive
TET1	AC090510.2	0.642545868	4.59E-66	postive
TET2	AC090510.2	0.679524617	1.51E-76	postive
TRDMT1	AL390719.3	0.596180493	8.33E-55	postive
NSUN3	AL390719.3	0.554465448	3.91E-46	postive
TET1	AL390719.3	0.614427109	5.16E-59	postive
TET2	AL390719.3	0.729360131	2.15E-93	postive
TRDMT1	AF181450.1	0.657595132	3.75E-70	postive
NSUN3	AF181450.1	0.571964189	1.28E-49	postive
TET1	AF181450.1	0.650368333	3.68E-68	postive
TET2	AF181450.1	0.570916677	2.09E-49	postive
TRDMT1	CRYZL2P-SEC16B	0.521822599	3.73E-40	postive
TET1	CRYZL2P-SEC16B	0.668418998	3.06E-73	postive
TET2	CRYZL2P-SEC16B	0.643407393	2.71E-66	postive
TRDMT1	AC015871.6	0.550472804	2.29E-45	postive
TET1	AC015871.6	0.664033137	5.66E-72	postive
TET2	AC015871.6	0.716108648	1.47E-88	postive
TRDMT1	AL139147.1	0.565925953	2.15E-48	postive
TET1	AL139147.1	0.658813193	1.71E-70	postive
TET2	AL139147.1	0.631132228	4.09E-63	postive
TET2	AC018695.3	0.640583826	1.50E-65	postive
TRDMT1	AC004943.3	0.696910202	4.97E-82	postive
NSUN3	AC004943.3	0.643771095	2.17E-66	postive
TET1	AC004943.3	0.743174498	9.54E-99	postive
TET2	AC004943.3	0.612308044	1.64E-58	postive
TRDMT1	NUTM2B-AS1	0.766957892	8.05E-109	postive
NSUN3	NUTM2B-AS1	0.670141948	9.60E-74	postive
TET1	NUTM2B-AS1	0.892573584	8.72E-194	postive
TET2	NUTM2B-AS1	0.746682949	3.67E-100	postive
TRDMT1	AC068193.1	0.585715437	1.64E-52	postive
TET1	AC068193.1	0.567035284	1.29E-48	postive
TET2	AC068193.1	0.620791358	1.51E-60	postive
TRDMT1	LINC00893	0.620266067	2.03E-60	postive
NSUN3	LINC00893	0.586191247	1.30E-52	postive
TET1	LINC00893	0.723638835	2.85E-91	postive
TET2	LINC00893	0.636025593	2.30E-64	postive
TRDMT1	AL078600.1	0.715893133	1.75E-88	postive
NSUN3	AL078600.1	0.606465713	3.82E-57	postive
TET1	AL078600.1	0.862541665	4.86E-166	postive
TET2	AL078600.1	0.713935695	8.56E-88	postive
TRDMT1	AC100788.1	0.501794307	8.52E-37	postive
TET1	AC100788.1	0.585869829	1.52E-52	postive
TET2	AC100788.1	0.69736651	3.53E-82	postive
TRDMT1	AC040169.3	0.518988061	1.15E-39	postive
TET1	AC040169.3	0.612338979	1.62E-58	postive
TET2	AC040169.3	0.653218507	6.12E-69	postive
TRDMT1	DLEU2	0.73218201	1.85E-94	postive
NSUN3	DLEU2	0.674577294	4.68E-75	postive
TET1	DLEU2	0.878813964	3.70E-180	postive
TET2	DLEU2	0.639969013	2.18E-65	postive
TRDMT1	AC084757.2	0.6888265	1.97E-79	postive
NSUN3	AC084757.2	0.569843673	3.46E-49	postive
TET1	AC084757.2	0.825907422	5.48E-140	postive
TET2	AC084757.2	0.650066899	4.44E-68	postive
TET1	AC013452.2	0.543134605	5.53E-44	postive
TET2	AC013452.2	0.538977688	3.24E-43	postive
TRDMT1	SAMD12-AS1	0.58457538	2.88E-52	postive
NSUN3	SAMD12-AS1	0.604721816	9.66E-57	postive
TET1	SAMD12-AS1	0.522337846	3.03E-40	postive
TET2	SAMD12-AS1	0.543491024	4.74E-44	postive
TRDMT1	AC073333.1	0.690497359	5.81E-80	postive
NSUN3	AC073333.1	0.648883652	9.30E-68	postive
TET1	AC073333.1	0.752717782	1.19E-102	postive
TET2	AC073333.1	0.759328862	1.84E-105	postive
TRDMT1	AP003170.4	0.500647958	1.31E-36	postive
TET1	AP003170.4	0.547254892	9.34E-45	postive
TET2	AP003170.4	0.572009305	1.25E-49	postive
TRDMT1	AC069243.1	0.698236085	1.83E-82	postive
NSUN3	AC069243.1	0.616310015	1.83E-59	postive
TET1	AC069243.1	0.853750811	3.80E-159	postive
TET2	AC069243.1	0.712753869	2.22E-87	postive
TRDMT1	ACAP2-IT1	0.742627453	1.58E-98	postive
NSUN3	ACAP2-IT1	0.704007469	2.21E-84	postive
TET1	ACAP2-IT1	0.798909997	2.01E-124	postive
TET2	ACAP2-IT1	0.684372301	4.88E-78	postive
TRDMT1	AC245060.5	0.569025035	5.08E-49	postive
NSUN3	AC245060.5	0.559606396	3.89E-47	postive
NSUN6	AC245060.5	0.541783913	9.85E-44	postive
TET1	AC245060.5	0.625729885	9.23E-62	postive
TET2	AC245060.5	0.52525277	9.41E-41	postive
TET3	AC245060.5	0.53595112	1.16E-42	postive
TET1	Z93022.1	0.550593958	2.17E-45	postive
TET2	Z93022.1	0.654056834	3.60E-69	postive
TRDMT1	AC005062.1	0.698450587	1.56E-82	postive
NSUN3	AC005062.1	0.64496904	1.04E-66	postive
TET1	AC005062.1	0.890189552	2.70E-191	postive
TET2	AC005062.1	0.682656135	1.66E-77	postive
NSUN3	AC068189.1	0.503047264	5.33E-37	postive
TET1	AC068189.1	0.511651669	2.02E-38	postive
TET2	AC068189.1	0.616362588	1.78E-59	postive
TRDMT1	AC100814.1	0.524107001	1.49E-40	postive
TRDMT1	Z97652.1	0.617948096	7.39E-60	postive
NSUN3	Z97652.1	0.51634744	3.25E-39	postive
TET1	Z97652.1	0.757194893	1.52E-104	postive
TET2	Z97652.1	0.699269224	8.36E-83	postive
TRDMT1	AC027237.3	0.581204939	1.51E-51	postive
NSUN3	AC027237.3	0.523020918	2.31E-40	postive
TET1	AC027237.3	0.577832596	7.74E-51	postive
TET2	AC027237.3	0.575359448	2.54E-50	postive
TRDMT1	AC010680.2	0.54232918	7.80E-44	postive
TET1	AC010680.2	0.584678731	2.74E-52	postive
TET2	AC010680.2	0.534029215	2.58E-42	postive
TRDMT1	AC091906.1	0.59202583	6.94E-54	postive
NSUN3	AC091906.1	0.51937955	9.84E-40	postive
TET1	AC091906.1	0.605799714	5.45E-57	postive
TET2	AC091906.1	0.599014945	1.93E-55	postive
TRDMT1	AL137244.1	0.56479853	3.62E-48	postive
NSUN3	AL137244.1	0.54351918	4.69E-44	postive
TET1	AL137244.1	0.74367618	6.01E-99	postive
TET2	AL137244.1	0.512239988	1.61E-38	postive
TRDMT1	AC103739.1	0.603111441	2.26E-56	postive
[truncated: 4,492 more rows]
