# Supplementary material for: Prognosis and Novel Drug Targets for Key lncRNAs of Epigenetic Modification in Colorectal Cancer
Source: Mediators Inflamm. 2023 Apr 12;2023:6632205. doi: 10.1155/2023/6632205 (PMC10116225; doi:10.1155/2023/6632205)
Supplement: Supplementary 4 — Supplementary Table S3: the details of GO enrichment analysis. [file 6632205.f4.txt]

ONTOLOGY	ID	Description	GeneRatio	BgRatio	pvalue	p.adjust	qvalue	geneID	Count
BP	GO:0031424	keratinization	8/214	85/18800	5.61E-06	0.012581364	0.011500849	SPRR2A/SPRR1B/SPRR3/KRT6A/KRT17/KRT16/KRT81/SPRR1A	8
BP	GO:0048705	skeletal system morphogenesis	12/214	228/18800	1.24E-05	0.012581364	0.011500849	HOXD4/TFAP2A/FOXC1/TGFB3/BARX2/HOXB2/FREM1/HOXC11/HOXC4/TRPV4/SFRP2/FGFR2	12
BP	GO:0042698	ovulation cycle	7/214	70/18800	1.47E-05	0.012581364	0.011500849	EREG/TGFB3/AMH/CYP1B1/GDF10/KISS1/RETN	7
BP	GO:0015701	bicarbonate transport	5/214	29/18800	1.73E-05	0.012581364	0.011500849	SLC26A3/SLC4A3/SLC26A2/SLC26A9/SLC4A11	5
BP	GO:0030216	keratinocyte differentiation	10/214	167/18800	2.21E-05	0.012845808	0.011742583	SPRR2A/FOXC1/EREG/SPRR1B/SPRR3/KRT6A/KRT17/KRT16/KRT81/SPRR1A	10
BP	GO:0050965	detection of temperature stimulus involved in sensory perception of pain	4/214	16/18800	2.67E-05	0.012911658	0.011802777	ANO1/CXCR4/ASIC3/NTSR1	4
BP	GO:0043588	skin development	13/214	296/18800	3.65E-05	0.015145954	0.013845188	SPRR2A/FOXC1/EREG/SPRR1B/WNT10A/SPRR3/KRT6A/KRT17/EDA/KRT16/KRT81/FGFR2/SPRR1A	13
BP	GO:0015698	inorganic anion transport	10/214	182/18800	4.62E-05	0.016752469	0.015313731	SLC26A3/SLC4A3/ANO1/CLCA4/SLC26A2/GABRA2/SLC22A11/SLC26A9/SLC37A2/SLC4A11	10
BP	GO:0050961	detection of temperature stimulus involved in sensory perception	4/214	19/18800	5.53E-05	0.017202187	0.015724827	ANO1/CXCR4/ASIC3/NTSR1	4
BP	GO:0008544	epidermis development	14/214	355/18800	5.93E-05	0.017202187	0.015724827	SPRR2A/FOXC1/EREG/SPRR1B/WNT10A/SPRR3/KRT6A/KRT17/EDA/KRT16/KRT81/FGFR2/SPRR1A/GJB5	14
BP	GO:0098661	inorganic anion transmembrane transport	7/214	90/18800	7.54E-05	0.019890207	0.018181994	SLC26A3/ANO1/SLC26A2/GABRA2/SLC26A9/SLC37A2/SLC4A11	7
BP	GO:0048704	embryonic skeletal system morphogenesis	7/214	94/18800	9.94E-05	0.02321608	0.021222234	HOXD4/TFAP2A/TGFB3/HOXB2/HOXC11/HOXC4/FGFR2	7
BP	GO:0048706	embryonic skeletal system development	8/214	127/18800	0.000103965	0.02321608	0.021222234	HOXC6/HOXD4/TFAP2A/TGFB3/HOXB2/HOXC11/HOXC4/FGFR2	8
BP	GO:0045109	intermediate filament organization	6/214	68/18800	0.000123317	0.025015278	0.022866913	KRT40/KRT23/KRT6A/KRT17/KRT16/KRT81	6
BP	GO:0060349	bone morphogenesis	7/214	98/18800	0.000129256	0.025015278	0.022866913	TFAP2A/FOXC1/TGFB3/FREM1/TRPV4/SFRP2/FGFR2	7
BP	GO:0016048	detection of temperature stimulus	4/214	24/18800	0.000145062	0.026319763	0.024059366	ANO1/CXCR4/ASIC3/NTSR1	4
BP	GO:0062149	detection of stimulus involved in sensory perception of pain	4/214	25/18800	0.00017116	0.029228136	0.026717962	ANO1/CXCR4/ASIC3/NTSR1	4
BP	GO:0050951	sensory perception of temperature stimulus	4/214	26/18800	0.000200485	0.032333814	0.029556917	ANO1/CXCR4/ASIC3/NTSR1	4
BP	GO:0019532	oxalate transport	3/214	11/18800	0.000224331	0.033588848	0.030704167	SLC26A3/SLC26A2/SLC26A9	3
BP	GO:0022602	ovulation cycle process	5/214	49/18800	0.000231408	0.033588848	0.030704167	EREG/TGFB3/AMH/KISS1/RETN	5
BP	GO:0009913	epidermal cell differentiation	10/214	230/18800	0.000315676	0.043638411	0.039890652	SPRR2A/FOXC1/EREG/SPRR1B/SPRR3/KRT6A/KRT17/KRT16/KRT81/SPRR1A	10
BP	GO:0035148	tube formation	8/214	152/18800	0.000356864	0.047089789	0.043045618	SOX8/IRX3/EGF/FZD2/EDA/SFRP2/FGFR2/TCAP	8
BP	GO:0045741	positive regulation of epidermal growth factor-activated receptor activity	3/214	13/18800	0.00038235	0.048259192	0.04411459	EREG/EGF/AREG	3
BP	GO:0045104	intermediate filament cytoskeleton organization	6/214	88/18800	0.000505763	0.061176217	0.055922274	KRT40/KRT23/KRT6A/KRT17/KRT16/KRT81	6
BP	GO:0045103	intermediate filament-based process	6/214	89/18800	0.000537251	0.061723672	0.056422713	KRT40/KRT23/KRT6A/KRT17/KRT16/KRT81	6
BP	GO:0098656	anion transmembrane transport	10/214	247/18800	0.000552813	0.061723672	0.056422713	SLC26A3/SLC4A3/ANO1/SLC26A2/ACE2/GABRA2/NTSR1/SLC26A9/SLC37A2/SLC4A11	10
BP	GO:0048568	embryonic organ development	14/214	449/18800	0.000658546	0.070805852	0.064724896	HOXD4/TFAP2A/FOXC1/TGFB3/WNT7B/HOXB2/HOXC11/FZD2/HOXC4/DLX6/FGFR2/GJB5/TCAP/TTPA	14
BP	GO:1905954	positive regulation of lipid localization	6/214	94/18800	0.000718233	0.072703137	0.066459238	APOE/RETN/FITM2/ERFE/NTSR1/ABCA3	6
BP	GO:0042476	odontogenesis	7/214	130/18800	0.000726943	0.072703137	0.066459238	TFAP2A/FOXC1/TGFB3/PAX9/WNT10A/EDA/FGFR2	7
BP	GO:0001505	regulation of neurotransmitter levels	9/214	213/18800	0.000768964	0.072703137	0.066459238	PRKCG/GAD1/SNCG/CPLX1/GABRA2/PAH/DRD4/SYT8/SYN3	9
BP	GO:0003002	regionalization	12/214	354/18800	0.000776368	0.072703137	0.066459238	HOXC6/HOXD4/FOXC1/IRX3/WNT7B/HOXB2/HOXC11/HOXC4/FOXD1/SFRP2/FGFR2/TCAP	12
BP	GO:1902358	sulfate transmembrane transport	3/214	17/18800	0.000879036	0.079745029	0.072896357	SLC26A3/SLC26A2/SLC26A9	3
BP	GO:1902476	chloride transmembrane transport	5/214	66/18800	0.000927591	0.080985155	0.074029979	SLC26A3/ANO1/SLC26A2/GABRA2/SLC26A9	5
BP	GO:0072175	epithelial tube formation	7/214	136/18800	0.0009485	0.080985155	0.074029979	SOX8/IRX3/EGF/FZD2/SFRP2/FGFR2/TCAP	7
BP	GO:0008272	sulfate transport	3/214	18/18800	0.001046028	0.086760584	0.079309401	SLC26A3/SLC26A2/SLC26A9	3
BP	GO:0032370	positive regulation of lipid transport	5/214	69/18800	0.001134824	0.091510935	0.083651782	APOE/RETN/ERFE/NTSR1/ABCA3	5
BP	GO:0030032	lamellipodium assembly	5/214	71/18800	0.001290824	0.101277331	0.092579419	ARHGEF4/FSCN1/VAV3/PLXNB3/ABLIM3	5
BP	GO:0048732	gland development	13/214	431/18800	0.001376619	0.105166463	0.096134544	PCK1/FOXC1/TGFB3/SERPINB5/WNT7B/WNT10A/CYP1B1/EGF/INSM1/EDA/AREG/FGFR2/HAMP	13
BP	GO:0048608	reproductive structure development	13/214	433/18800	0.00143458	0.106113155	0.096999933	SPRR2A/FOXC1/EREG/SOX8/SERPINB5/WNT7B/AMH/CYP1B1/RETN/SFRP2/FGFR2/GJB5/TTPA	13
BP	GO:0060415	muscle tissue morphogenesis	5/214	73/18800	0.001462117	0.106113155	0.096999933	FOXC1/FZD2/ACTC1/FGFR2/TCAP	5
BP	GO:0061458	reproductive system development	13/214	436/18800	0.00152532	0.106759359	0.097590639	SPRR2A/FOXC1/EREG/SOX8/SERPINB5/WNT7B/AMH/CYP1B1/RETN/SFRP2/FGFR2/GJB5/TTPA	13
BP	GO:0043410	positive regulation of MAPK cascade	14/214	491/18800	0.001544572	0.106759359	0.097590639	TGFB3/WNT7B/APOE/MARCO/EGF/KISS1/SPHK1/TRPV4/CCL19/DRD4/FGFR2/CAVIN3/CCL18/ADAM8	14
BP	GO:0016331	morphogenesis of embryonic epithelium	7/214	150/18800	0.001673046	0.112369	0.102718512	TFAP2A/SOX8/IRX3/WNT7B/FZD2/SFRP2/FGFR2	7
BP	GO:0006821	chloride transport	6/214	111/18800	0.001703147	0.112369	0.102718512	SLC26A3/ANO1/CLCA4/SLC26A2/GABRA2/SLC26A9	6
BP	GO:0060713	labyrinthine layer morphogenesis	3/214	22/18800	0.001909047	0.12108905	0.110689666	WNT7B/FGFR2/GJB5	3
BP	GO:0043616	keratinocyte proliferation	4/214	47/18800	0.001985065	0.12108905	0.110689666	EREG/SDR16C5/AREG/FGFR2	4
BP	GO:0048562	embryonic organ morphogenesis	10/214	294/18800	0.002053377	0.12108905	0.110689666	HOXD4/TFAP2A/TGFB3/HOXB2/HOXC11/FZD2/HOXC4/DLX6/FGFR2/TCAP	10
BP	GO:0035272	exocrine system development	4/214	48/18800	0.00214646	0.12108905	0.110689666	FOXC1/TGFB3/EDA/FGFR2	4
BP	GO:0048483	autonomic nervous system development	4/214	48/18800	0.00214646	0.12108905	0.110689666	TFAP2A/SOX8/HOXB2/INSM1	4
BP	GO:0009636	response to toxic substance	9/214	247/18800	0.002146814	0.12108905	0.110689666	MT1E/APOE/H19/PRKCG/CYP1B1/MT2A/NXN/TTPA/MIR186	9
BP	GO:0060047	heart contraction	9/214	247/18800	0.002146814	0.12108905	0.110689666	SLC4A3/KCNJ3/IRX3/CXCR4/TNNI2/ACTC1/ACE2/ADM5/TCAP	9
BP	GO:0048644	muscle organ morphogenesis	5/214	80/18800	0.002194944	0.12108905	0.110689666	FOXC1/FZD2/ACTC1/FGFR2/TCAP	5
BP	GO:0048511	rhythmic process	10/214	297/18800	0.00221072	0.12108905	0.110689666	EREG/TGFB3/PRKCG/AMH/CYP1B1/GDF10/KISS1/RETN/DRD4/CAVIN3	10
BP	GO:0120009	intermembrane lipid transfer	4/214	49/18800	0.002316687	0.124543363	0.113847315	GRAMD1B/APOE/ABCA3/TTPA	4
BP	GO:0003015	heart process	9/214	257/18800	0.002801426	0.144286108	0.131894512	SLC4A3/KCNJ3/IRX3/CXCR4/TNNI2/ACTC1/ACE2/ADM5/TCAP	9
BP	GO:0030198	extracellular matrix organization	10/214	307/18800	0.002806674	0.144286108	0.131894512	FOXC1/SERPINB5/APLP1/FSCN1/CYP1B1/COLGALT2/MMP10/MELTF/SFRP2/ADAM8	10
BP	GO:0043062	extracellular structure organization	10/214	308/18800	0.002872721	0.144286108	0.131894512	FOXC1/SERPINB5/APLP1/FSCN1/CYP1B1/COLGALT2/MMP10/MELTF/SFRP2/ADAM8	10
BP	GO:0010874	regulation of cholesterol efflux	4/214	52/18800	0.00288274	0.144286108	0.131894512	APOE/EGF/ABCA3/YJEFN3	4
BP	GO:0015711	organic anion transport	11/214	361/18800	0.002935302	0.144426803	0.132023123	SLC26A3/SLC4A3/SLC26A2/ASIC3/ACE2/PLA2G12B/NTSR1/SLC22A11/SLC26A9/SLC4A11/DRD4	11
BP	GO:0045229	external encapsulating structure organization	10/214	310/18800	0.003008544	0.145563381	0.13306209	FOXC1/SERPINB5/APLP1/FSCN1/CYP1B1/COLGALT2/MMP10/MELTF/SFRP2/ADAM8	10
BP	GO:0010043	response to zinc ion	4/214	53/18800	0.003090666	0.147085284	0.134453288	MT1E/MT2A/SLC30A2/HAMP	4
BP	GO:0009952	anterior/posterior pattern specification	8/214	214/18800	0.003204309	0.149029488	0.136230519	HOXC6/HOXD4/FOXC1/HOXB2/HOXC11/HOXC4/SFRP2/TCAP	8
BP	GO:0071320	cellular response to cAMP	4/214	54/18800	0.003308598	0.149029488	0.136230519	PCK1/SLC26A3/AQP8/CYP1B1	4
BP	GO:0003401	axis elongation	3/214	27/18800	0.003477526	0.149029488	0.136230519	AREG/SFRP2/FGFR2	3
BP	GO:0060669	embryonic placenta morphogenesis	3/214	27/18800	0.003477526	0.149029488	0.136230519	WNT7B/FGFR2/GJB5	3
BP	GO:0001656	metanephros development	5/214	89/18800	0.003490873	0.149029488	0.136230519	SOX8/IRX3/WNT7B/HOXC11/FOXD1	5
BP	GO:0051591	response to cAMP	5/214	89/18800	0.003490873	0.149029488	0.136230519	PCK1/SLC26A3/AQP8/CYP1B1/AREG	5
BP	GO:0097581	lamellipodium organization	5/214	89/18800	0.003490873	0.149029488	0.136230519	ARHGEF4/FSCN1/VAV3/PLXNB3/ABLIM3	5
BP	GO:2000027	regulation of animal organ morphogenesis	6/214	129/18800	0.003616565	0.152157811	0.139090176	SOX8/PAX9/WNT10A/HOXC11/FZD2/SFRP2	6
BP	GO:0051952	regulation of amine transport	5/214	92/18800	0.00402434	0.166895135	0.152561827	SNCG/ACE2/NTSR1/DRD4/SYT8	5
BP	GO:0006941	striated muscle contraction	7/214	178/18800	0.004348323	0.175315885	0.160259386	TNNT1/KCNJ3/CXCR4/TNNI2/ACE2/TRPV4/TCAP	7
BP	GO:0008406	gonad development	8/214	226/18800	0.00445095	0.175315885	0.160259386	SPRR2A/FOXC1/EREG/SOX8/AMH/CYP1B1/RETN/SFRP2	8
BP	GO:0060562	epithelial tube morphogenesis	10/214	328/18800	0.004476032	0.175315885	0.160259386	SOX8/IRX3/CXCR4/EGF/FZD2/FOXD1/AREG/SFRP2/FGFR2/TCAP	10
BP	GO:0007176	regulation of epidermal growth factor-activated receptor activity	3/214	30/18800	0.004707647	0.175315885	0.160259386	EREG/EGF/AREG	3
BP	GO:0031069	hair follicle morphogenesis	3/214	30/18800	0.004707647	0.175315885	0.160259386	WNT10A/KRT17/FGFR2	3
BP	GO:0055008	cardiac muscle tissue morphogenesis	4/214	60/18800	0.004838903	0.175315885	0.160259386	FOXC1/ACTC1/FGFR2/TCAP	4
BP	GO:0045137	development of primary sexual characteristics	8/214	231/18800	0.005068661	0.175315885	0.160259386	SPRR2A/FOXC1/EREG/SOX8/AMH/CYP1B1/RETN/SFRP2	8
BP	GO:0050482	arachidonic acid secretion	3/214	31/18800	0.005168797	0.175315885	0.160259386	PLA2G12B/NTSR1/DRD4	3
BP	GO:1903963	arachidonate transport	3/214	31/18800	0.005168797	0.175315885	0.160259386	PLA2G12B/NTSR1/DRD4	3
BP	GO:0070371	ERK1 and ERK2 cascade	10/214	335/18800	0.00517972	0.175315885	0.160259386	APOE/MARCO/EGF/DUSP4/ACE2/TRPV4/CCL19/FGFR2/CAVIN3/CCL18	10
BP	GO:0055076	transition metal ion homeostasis	6/214	139/18800	0.005201682	0.175315885	0.160259386	MT1E/MT2A/SLC30A2/ERFE/MELTF/HAMP	6
BP	GO:0072073	kidney epithelium development	6/214	140/18800	0.005384284	0.175315885	0.160259386	FOXC1/SOX8/IRX3/WNT7B/FOXD1/FGFR2	6
BP	GO:0022617	extracellular matrix disassembly	4/214	62/18800	0.005439063	0.175315885	0.160259386	FSCN1/MMP10/MELTF/ADAM8	4
BP	GO:0030199	collagen fibril organization	4/214	62/18800	0.005439063	0.175315885	0.160259386	FOXC1/CYP1B1/COLGALT2/SFRP2	4
BP	GO:0032275	luteinizing hormone secretion	2/214	10/18800	0.005464827	0.175315885	0.160259386	FOXD1/KISS1	2
BP	GO:0071600	otic vesicle morphogenesis	2/214	10/18800	0.005464827	0.175315885	0.160259386	FGFR2/TCAP	2
BP	GO:0072070	loop of Henle development	2/214	10/18800	0.005464827	0.175315885	0.160259386	IRX3/WNT7B	2
BP	GO:0090184	positive regulation of kidney development	2/214	10/18800	0.005464827	0.175315885	0.160259386	SOX8/FOXD1	2
BP	GO:1905244	regulation of modification of synaptic structure	2/214	10/18800	0.005464827	0.175315885	0.160259386	CTTNBP2/CAMKV	2
BP	GO:0015908	fatty acid transport	5/214	99/18800	0.005491739	0.175315885	0.160259386	APOE/ERFE/PLA2G12B/NTSR1/DRD4	5
BP	GO:0003012	muscle system process	12/214	449/18800	0.005495606	0.175315885	0.160259386	TNNT1/KCNJ3/CKMT2/CXCR4/SGCA/TNNI2/ACE2/SPHK1/TRPV4/TRIM72/TCAP/HAMP	12
BP	GO:0015837	amine transport	5/214	100/18800	0.005728464	0.180757956	0.16523408	SNCG/ACE2/NTSR1/DRD4/SYT8	5
BP	GO:0070613	regulation of protein processing	4/214	65/18800	0.006429448	0.198733963	0.181666269	GAS1/IL1R2/MELTF/ADAM8	4
BP	GO:0042472	inner ear morphogenesis	5/214	103/18800	0.006481722	0.198733963	0.181666269	TFAP2A/FZD2/DLX6/FGFR2/TCAP	5
BP	GO:0006971	hypotonic response	2/214	11/18800	0.006629382	0.198733963	0.181666269	TRPV4/SLC4A11	2
BP	GO:0090179	planar cell polarity pathway involved in neural tube closure	2/214	11/18800	0.006629382	0.198733963	0.181666269	FZD2/SFRP2	2
BP	GO:0007435	salivary gland morphogenesis	3/214	34/18800	0.006711342	0.198733963	0.181666269	TGFB3/EDA/FGFR2	3
BP	GO:0048730	epidermis morphogenesis	3/214	34/18800	0.006711342	0.198733963	0.181666269	WNT10A/KRT17/FGFR2	3
BP	GO:0015909	long-chain fatty acid transport	4/214	66/18800	0.006784406	0.198733963	0.181666269	APOE/PLA2G12B/NTSR1/DRD4	4
BP	GO:0006936	muscle contraction	10/214	349/18800	0.006845813	0.198733963	0.181666269	TNNT1/KCNJ3/CKMT2/CXCR4/SGCA/TNNI2/ACE2/SPHK1/TRPV4/TCAP	10
BP	GO:0007389	pattern specification process	12/214	463/18800	0.006955095	0.199819904	0.182658947	HOXC6/HOXD4/FOXC1/IRX3/WNT7B/HOXB2/HOXC11/HOXC4/FOXD1/SFRP2/FGFR2/TCAP	12
BP	GO:0008585	female gonad development	5/214	105/18800	0.007020885	0.199819904	0.182658947	SPRR2A/FOXC1/EREG/AMH/RETN	5
BP	GO:0001655	urogenital system development	10/214	352/18800	0.007251632	0.204383384	0.186830506	TFAP2A/FOXC1/SOX8/SERPINB5/IRX3/WNT7B/HOXC11/AMH/FOXD1/FGFR2	10
BP	GO:0098754	detoxification	6/214	150/18800	0.007477369	0.2054502	0.187805702	MT1E/APOE/H19/MT2A/NXN/MIR186	6
BP	GO:1903317	regulation of protein maturation	4/214	68/18800	0.007532712	0.2054502	0.187805702	GAS1/IL1R2/MELTF/ADAM8	4
BP	GO:0060485	mesenchyme development	9/214	301/18800	0.007756136	0.2054502	0.187805702	FOXC1/TGFB3/SOX8/WNT10A/AMH/ACTC1/FOXD1/SFRP2/FGFR2	9
BP	GO:0007431	salivary gland development	3/214	36/18800	0.007875866	0.2054502	0.187805702	TGFB3/EDA/FGFR2	3
BP	GO:0018149	peptide cross-linking	3/214	36/18800	0.007875866	0.2054502	0.187805702	SPRR1B/SPRR3/SPRR1A	3
BP	GO:0045742	positive regulation of epidermal growth factor receptor signaling pathway	3/214	36/18800	0.007875866	0.2054502	0.187805702	EREG/EGF/AREG	3
BP	GO:0046466	membrane lipid catabolic process	3/214	36/18800	0.007875866	0.2054502	0.187805702	CYP1B1/PNLIPRP2/SPHK1	3
BP	GO:0090178	regulation of establishment of planar polarity involved in neural tube closure	2/214	12/18800	0.007895938	0.2054502	0.187805702	FZD2/SFRP2	2
BP	GO:0033344	cholesterol efflux	4/214	69/18800	0.007926429	0.2054502	0.187805702	APOE/EGF/ABCA3/YJEFN3	4
BP	GO:0046545	development of primary female sexual characteristics	5/214	109/18800	0.00819184	0.208968079	0.191021457	SPRR2A/FOXC1/EREG/AMH/RETN	5
BP	GO:0048754	branching morphogenesis of an epithelial tube	6/214	153/18800	0.008206118	0.208968079	0.191021457	SOX8/EGF/FOXD1/AREG/SFRP2/FGFR2	6
BP	GO:1904888	cranial skeletal system development	4/214	70/18800	0.008333426	0.210364667	0.192298103	TFAP2A/TGFB3/FREM1/FGFR2	4
BP	GO:1905952	regulation of lipid localization	6/214	155/18800	0.008719472	0.218212312	0.199471777	APOE/RETN/FITM2/ERFE/NTSR1/ABCA3	6
BP	GO:0072009	nephron epithelium development	5/214	111/18800	0.008825306	0.218599316	0.199825543	FOXC1/SOX8/IRX3/WNT7B/FOXD1	5
BP	GO:0001503	ossification	11/214	420/18800	0.008907415	0.218599316	0.199825543	TFAP2A/FOXC1/TGFB3/SOX8/WNT7B/GDF10/SLC26A2/AREG/FSTL3/SFRP2/FGFR2	11
BP	GO:1901186	positive regulation of ERBB signaling pathway	3/214	38/18800	0.009152237	0.218599316	0.199825543	EREG/EGF/AREG	3
BP	GO:0033700	phospholipid efflux	2/214	13/18800	0.009262045	0.218599316	0.199825543	APOE/ABCA3	2
BP	GO:0071481	cellular response to X-ray	2/214	13/18800	0.009262045	0.218599316	0.199825543	SFRP2/HAMP	2
BP	GO:0090177	establishment of planar polarity involved in neural tube closure	2/214	13/18800	0.009262045	0.218599316	0.199825543	FZD2/SFRP2	2
BP	GO:0099010	modification of postsynaptic structure	2/214	13/18800	0.009262045	0.218599316	0.199825543	CTTNBP2/CAMKV	2
BP	GO:0070372	regulation of ERK1 and ERK2 cascade	9/214	311/18800	0.009490523	0.219685382	0.200818336	APOE/MARCO/DUSP4/ACE2/TRPV4/CCL19/FGFR2/CAVIN3/CCL18	9
BP	GO:0042058	regulation of epidermal growth factor receptor signaling pathway	4/214	73/18800	0.009635836	0.219685382	0.200818336	IFI6/EREG/EGF/AREG	4
BP	GO:0006836	neurotransmitter transport	7/214	207/18800	0.009675354	0.219685382	0.200818336	PRKCG/SNCG/CPLX1/GABRA2/DRD4/SYT8/SYN3	7
BP	GO:0006882	cellular zinc ion homeostasis	3/214	39/18800	0.009833039	0.219685382	0.200818336	MT1E/MT2A/SLC30A2	3
BP	GO:0097242	amyloid-beta clearance	3/214	39/18800	0.009833039	0.219685382	0.200818336	APOE/MARCO/TTPA	3
BP	GO:0042303	molting cycle	5/214	114/18800	0.009837788	0.219685382	0.200818336	WNT10A/KRT17/EDA/KRT16/FGFR2	5
BP	GO:0042633	hair cycle	5/214	114/18800	0.009837788	0.219685382	0.200818336	WNT10A/KRT17/EDA/KRT16/FGFR2	5
BP	GO:0046916	cellular transition metal ion homeostasis	5/214	115/18800	0.01019229	0.22586426	0.206466559	MT1E/MT2A/SLC30A2/ERFE/HAMP	5
BP	GO:0051954	positive regulation of amine transport	3/214	40/18800	0.010542571	0.2289377	0.209276045	ACE2/NTSR1/DRD4	3
BP	GO:0042136	neurotransmitter biosynthetic process	2/214	14/18800	0.010725294	0.2289377	0.209276045	GAD1/PAH	2
BP	GO:0045989	positive regulation of striated muscle contraction	2/214	14/18800	0.010725294	0.2289377	0.209276045	ACE2/TRPV4	2
BP	GO:0050966	detection of mechanical stimulus involved in sensory perception of pain	2/214	14/18800	0.010725294	0.2289377	0.209276045	CXCR4/ASIC3	2
BP	GO:2001140	positive regulation of phospholipid transport	2/214	14/18800	0.010725294	0.2289377	0.209276045	APOE/ABCA3	2
BP	GO:0015849	organic acid transport	9/214	318/18800	0.010868936	0.23031037	0.210530827	SLC26A3/APOE/SLC26A2/ERFE/ACE2/PLA2G12B/NTSR1/SLC26A9/DRD4	9
BP	GO:0007568	aging	6/214	163/18800	0.011004394	0.231490994	0.211610057	PCK1/TGFB3/AMH/RETN/KRT16/HAMP	6
BP	GO:0055069	zinc ion homeostasis	3/214	41/18800	0.011281046	0.234483158	0.214345248	MT1E/MT2A/SLC30A2	3
BP	GO:0032368	regulation of lipid transport	5/214	118/18800	0.011308178	0.234483158	0.214345248	APOE/RETN/ERFE/NTSR1/ABCA3	5
BP	GO:0010817	regulation of hormone levels	12/214	496/18800	0.011610004	0.237939932	0.217505147	SOX8/SDR16C5/ANO1/CYP1B1/FOXD1/KISS1/RETN/CPLX1/ACE2/TRPV4/UGT2B7/IL4I1	12
BP	GO:0055090	acylglycerol homeostasis	3/214	42/18800	0.012048659	0.237939932	0.217505147	APOE/FITM2/PLA2G12B	3
BP	GO:0070328	triglyceride homeostasis	3/214	42/18800	0.012048659	0.237939932	0.217505147	APOE/FITM2/PLA2G12B	3
BP	GO:0006570	tyrosine metabolic process	2/214	15/18800	0.012283317	0.237939932	0.217505147	PAH/IL4I1	2
BP	GO:0010273	detoxification of copper ion	2/214	15/18800	0.012283317	0.237939932	0.217505147	MT1E/MT2A	2
BP	GO:0060080	inhibitory postsynaptic potential	2/214	15/18800	0.012283317	0.237939932	0.217505147	NTSR1/DRD4	2
BP	GO:0071599	otic vesicle development	2/214	15/18800	0.012283317	0.237939932	0.217505147	FGFR2/TCAP	2
BP	GO:1990169	stress response to copper ion	2/214	15/18800	0.012283317	0.237939932	0.217505147	MT1E/MT2A	2
BP	GO:2001138	regulation of phospholipid transport	2/214	15/18800	0.012283317	0.237939932	0.217505147	APOE/ABCA3	2
BP	GO:0050678	regulation of epithelial cell proliferation	10/214	382/18800	0.012411272	0.237939932	0.217505147	TNMD/EREG/SERPINB5/APOE/EGF/PLXNB3/AREG/SFRP2/DLX6/FGFR2	10
BP	GO:1901184	regulation of ERBB signaling pathway	4/214	79/18800	0.012621608	0.237939932	0.217505147	IFI6/EREG/EGF/AREG	4
BP	GO:0003009	skeletal muscle contraction	3/214	43/18800	0.012845587	0.237939932	0.217505147	TNNT1/TNNI2/TCAP	3
BP	GO:0051150	regulation of smooth muscle cell differentiation	3/214	43/18800	0.012845587	0.237939932	0.217505147	EREG/NFATC1/FGFR2	3
BP	GO:0050673	epithelial cell proliferation	11/214	443/18800	0.012886178	0.237939932	0.217505147	TNMD/EREG/SDR16C5/SERPINB5/APOE/EGF/PLXNB3/AREG/SFRP2/DLX6/FGFR2	11
BP	GO:0003151	outflow tract morphogenesis	4/214	80/18800	0.01317038	0.237939932	0.217505147	FOXC1/FZD2/SFRP2/FGFR2	4
BP	GO:0070374	positive regulation of ERK1 and ERK2 cascade	7/214	220/18800	0.013195164	0.237939932	0.217505147	APOE/MARCO/TRPV4/CCL19/FGFR2/CAVIN3/CCL18	7
BP	GO:0022612	gland morphogenesis	5/214	123/18800	0.01334823	0.237939932	0.217505147	TGFB3/SERPINB5/EDA/AREG/FGFR2	5
BP	GO:0042471	ear morphogenesis	5/214	123/18800	0.01334823	0.237939932	0.217505147	TFAP2A/FZD2/DLX6/FGFR2/TCAP	5
BP	GO:0001701	in utero embryonic development	10/214	387/18800	0.013488368	0.237939932	0.217505147	FOXC1/TGFB3/SOX8/WNT7B/NXN/ARNT2/DSC3/FGFR2/GJB5/TTPA	10
BP	GO:0042692	muscle cell differentiation	10/214	387/18800	0.013488368	0.237939932	0.217505147	TNNT1/EREG/IRX3/BARX2/ACTC1/NFATC1/TRIM72/FGFR2/TCAP/HAMP	10
BP	GO:0010876	lipid localization	11/214	446/18800	0.01349134	0.237939932	0.217505147	GRAMD1B/APOE/RETN/FITM2/ERFE/PLA2G12B/NTSR1/DRD4/ABCA3/YJEFN3/TTPA	11
BP	GO:0045840	positive regulation of mitotic nuclear division	3/214	44/18800	0.013671987	0.237939932	0.217505147	EREG/EGF/SPHK1	3
BP	GO:0046660	female sex differentiation	5/214	124/18800	0.013784093	0.237939932	0.217505147	SPRR2A/FOXC1/EREG/AMH/RETN	5
BP	GO:0046683	response to organophosphorus	5/214	124/18800	0.013784093	0.237939932	0.217505147	PCK1/SLC26A3/AQP8/CYP1B1/AREG	5
BP	GO:0009074	aromatic amino acid family catabolic process	2/214	16/18800	0.013933789	0.237939932	0.217505147	PAH/IL4I1	2
BP	GO:0010715	regulation of extracellular matrix disassembly	2/214	16/18800	0.013933789	0.237939932	0.217505147	FSCN1/MELTF	2
BP	GO:0032274	gonadotropin secretion	2/214	16/18800	0.013933789	0.237939932	0.217505147	FOXD1/KISS1	2
BP	GO:0035641	locomotory exploration behavior	2/214	16/18800	0.013933789	0.237939932	0.217505147	APOE/GAD1	2
BP	GO:0042249	establishment of planar polarity of embryonic epithelium	2/214	16/18800	0.013933789	0.237939932	0.217505147	FZD2/SFRP2	2
BP	GO:0051044	positive regulation of membrane protein ectodomain proteolysis	2/214	16/18800	0.013933789	0.237939932	0.217505147	APOE/ADAM8	2
BP	GO:0006869	lipid transport	10/214	391/18800	0.014399479	0.242383816	0.22156738	GRAMD1B/APOE/RETN/ERFE/PLA2G12B/NTSR1/DRD4/ABCA3/YJEFN3/TTPA	10
BP	GO:0032892	positive regulation of organic acid transport	3/214	45/18800	0.014528	0.242383816	0.22156738	ERFE/ACE2/NTSR1	3
BP	GO:0045933	positive regulation of muscle contraction	3/214	45/18800	0.014528	0.242383816	0.22156738	ACE2/SPHK1/TRPV4	3
BP	GO:2000273	positive regulation of signaling receptor activity	3/214	45/18800	0.014528	0.242383816	0.22156738	EREG/EGF/AREG	3
BP	GO:0060348	bone development	7/214	225/18800	0.014767059	0.244964408	0.223926346	TFAP2A/FOXC1/TGFB3/FREM1/TRPV4/SFRP2/FGFR2	7
BP	GO:0032309	icosanoid secretion	3/214	46/18800	0.015413749	0.247298088	0.226059604	PLA2G12B/NTSR1/DRD4	3
BP	GO:0048701	embryonic cranial skeleton morphogenesis	3/214	46/18800	0.015413749	0.247298088	0.226059604	TFAP2A/TGFB3/FGFR2	3
BP	GO:0007548	sex differentiation	8/214	281/18800	0.01542578	0.247298088	0.226059604	SPRR2A/FOXC1/EREG/SOX8/AMH/CYP1B1/RETN/SFRP2	8
BP	GO:0016264	gap junction assembly	2/214	17/18800	0.015674422	0.247298088	0.226059604	IRX3/ACE2	2
BP	GO:0021783	preganglionic parasympathetic fiber development	2/214	17/18800	0.015674422	0.247298088	0.226059604	TFAP2A/HOXB2	2
BP	GO:0042481	regulation of odontogenesis	2/214	17/18800	0.015674422	0.247298088	0.226059604	PAX9/WNT10A	2
BP	GO:0043117	positive regulation of vascular permeability	2/214	17/18800	0.015674422	0.247298088	0.226059604	APOE/TRPV4	2
BP	GO:0048532	anatomical structure arrangement	2/214	17/18800	0.015674422	0.247298088	0.226059604	TFAP2A/HOXB2	2
BP	GO:0061548	ganglion development	2/214	17/18800	0.015674422	0.247298088	0.226059604	CYP1B1/INSM1	2
BP	GO:0050886	endocrine process	4/214	85/18800	0.016141556	0.253291547	0.231538332	FOXD1/KISS1/RETN/ACE2	4
BP	GO:0060711	labyrinthine layer development	3/214	47/18800	0.016329341	0.254860635	0.232972664	WNT7B/FGFR2/GJB5	3
BP	GO:0001892	embryonic placenta development	4/214	87/18800	0.017438367	0.263211811	0.240606623	WNT7B/FGFR2/GJB5/TTPA	4
BP	GO:0043217	myelin maintenance	2/214	18/18800	0.017502972	0.263211811	0.240606623	CXCR4/MYRF	2
BP	GO:0060438	trachea development	2/214	18/18800	0.017502972	0.263211811	0.240606623	WNT7B/EDA	2
BP	GO:0060602	branch elongation of an epithelium	2/214	18/18800	0.017502972	0.263211811	0.240606623	AREG/FGFR2	2
BP	GO:0061687	detoxification of inorganic compound	2/214	18/18800	0.017502972	0.263211811	0.240606623	MT1E/MT2A	2
BP	GO:0072234	metanephric nephron tubule development	2/214	18/18800	0.017502972	0.263211811	0.240606623	SOX8/WNT7B	2
BP	GO:0097094	craniofacial suture morphogenesis	2/214	18/18800	0.017502972	0.263211811	0.240606623	TGFB3/FREM1	2
BP	GO:0007498	mesoderm development	5/214	132/18800	0.017619547	0.263211811	0.240606623	FOXC1/IRX3/AMH/SFRP2/FGFR2	5
BP	GO:0043434	response to peptide hormone	10/214	404/18800	0.017680435	0.263211811	0.240606623	PCK1/EREG/REG1A/REG1B/CYP1B1/RETN/ERFE/AREG/TRPV4/TRIM72	10
BP	GO:0060986	endocrine hormone secretion	3/214	49/18800	0.0182504	0.269704381	0.246541597	FOXD1/KISS1/RETN	3
BP	GO:0043405	regulation of MAP kinase activity	6/214	183/18800	0.018511711	0.269704381	0.246541597	APOE/EGF/SFRP2/CCL19/DRD4/ADAM8	6
BP	GO:0014074	response to purine-containing compound	5/214	134/18800	0.018678156	0.269704381	0.246541597	PCK1/SLC26A3/AQP8/CYP1B1/AREG	5
BP	GO:0001942	hair follicle development	4/214	89/18800	0.018798414	0.269704381	0.246541597	WNT10A/KRT17/EDA/FGFR2	4
BP	GO:0070098	chemokine-mediated signaling pathway	4/214	89/18800	0.018798414	0.269704381	0.246541597	FOXC1/CXCR4/CCL19/CCL18	4
BP	GO:0030879	mammary gland development	5/214	135/18800	0.019222837	0.269704381	0.246541597	TGFB3/WNT7B/EGF/AREG/FGFR2	5
BP	GO:0061138	morphogenesis of a branching epithelium	6/214	185/18800	0.019416368	0.269704381	0.246541597	SOX8/EGF/FOXD1/AREG/SFRP2/FGFR2	6
BP	GO:0042574	retinal metabolic process	2/214	19/18800	0.019417229	0.269704381	0.246541597	SDR16C5/CYP1B1	2
BP	GO:0048486	parasympathetic nervous system development	2/214	19/18800	0.019417229	0.269704381	0.246541597	TFAP2A/HOXB2	2
BP	GO:0055003	cardiac myofibril assembly	2/214	19/18800	0.019417229	0.269704381	0.246541597	ACTC1/TCAP	2
BP	GO:0060749	mammary gland alveolus development	2/214	19/18800	0.019417229	0.269704381	0.246541597	EGF/AREG	2
BP	GO:0061377	mammary gland lobule development	2/214	19/18800	0.019417229	0.269704381	0.246541597	EGF/AREG	2
BP	GO:0072079	nephron tubule formation	2/214	19/18800	0.019417229	0.269704381	0.246541597	SOX8/IRX3	2
BP	GO:0097501	stress response to metal ion	2/214	19/18800	0.019417229	0.269704381	0.246541597	MT1E/MT2A	2
BP	GO:0009581	detection of external stimulus	5/214	136/18800	0.019777865	0.272109677	0.248740322	ANO1/CXCR4/ASIC3/NTSR1/TCAP	5
BP	GO:0045667	regulation of osteoblast differentiation	5/214	136/18800	0.019777865	0.272109677	0.248740322	WNT7B/GDF10/AREG/SFRP2/FGFR2	5
BP	GO:0006835	dicarboxylic acid transport	4/214	91/18800	0.020222491	0.27215034	0.248777492	SLC26A3/SLC26A2/NTSR1/SLC26A9	4
BP	GO:0060021	roof of mouth development	4/214	91/18800	0.020222491	0.27215034	0.248777492	TFAP2A/TGFB3/FZD2/DLX6	4
BP	GO:0072080	nephron tubule development	4/214	91/18800	0.020222491	0.27215034	0.248777492	SOX8/IRX3/WNT7B/FOXD1	4
BP	GO:0015872	dopamine transport	3/214	51/18800	0.020291714	0.27215034	0.248777492	SNCG/DRD4/SYT8	3
BP	GO:0050982	detection of mechanical stimulus	3/214	51/18800	0.020291714	0.27215034	0.248777492	CXCR4/ASIC3/TCAP	3
BP	GO:0007586	digestion	5/214	137/18800	0.020343308	0.27215034	0.248777492	CHRM1/SLC2A5/TYMP/PNLIPRP2/HAMP	5
BP	GO:0060048	cardiac muscle contraction	5/214	138/18800	0.020919235	0.273820516	0.25030423	KCNJ3/CXCR4/TNNI2/ACE2/TCAP	5
BP	GO:0022404	molting cycle process	4/214	92/18800	0.020958771	0.273820516	0.25030423	WNT10A/KRT17/EDA/FGFR2	4
BP	GO:0022405	hair cycle process	4/214	92/18800	0.020958771	0.273820516	0.25030423	WNT10A/KRT17/EDA/FGFR2	4
BP	GO:0035176	social behavior	3/214	52/18800	0.02135757	0.273820516	0.25030423	GAD1/GRPR/DRD4	3
BP	GO:0052695	cellular glucuronidation	2/214	20/18800	0.021415025	0.273820516	0.25030423	UGT2A3/UGT2B7	2
BP	GO:0072170	metanephric tubule development	2/214	20/18800	0.021415025	0.273820516	0.25030423	SOX8/WNT7B	2
BP	GO:0097503	sialylation	2/214	20/18800	0.021415025	0.273820516	0.25030423	ST6GALNAC2/ST6GAL2	2
BP	GO:0099563	modification of synaptic structure	2/214	20/18800	0.021415025	0.273820516	0.25030423	CTTNBP2/CAMKV	2
BP	GO:1900221	regulation of amyloid-beta clearance	2/214	20/18800	0.021415025	0.273820516	0.25030423	APOE/TTPA	2
BP	GO:0009582	detection of abiotic stimulus	5/214	139/18800	0.021505711	0.273820516	0.25030423	ANO1/CXCR4/ASIC3/NTSR1/TCAP	5
BP	GO:0051384	response to glucocorticoid	5/214	139/18800	0.021505711	0.273820516	0.25030423	PCK1/WNT7B/CYP1B1/AREG/ABCA3	5
BP	GO:0060993	kidney morphogenesis	4/214	93/18800	0.021711325	0.274034683	0.250500004	SOX8/IRX3/WNT7B/FOXD1	4
BP	GO:0098773	skin epidermis development	4/214	93/18800	0.021711325	0.274034683	0.250500004	WNT10A/KRT17/EDA/FGFR2	4
BP	GO:0001657	ureteric bud development	4/214	94/18800	0.022480235	0.280086366	0.256031956	FOXC1/SOX8/FOXD1/FGFR2	4
BP	GO:0045582	positive regulation of T cell differentiation	4/214	94/18800	0.022480235	0.280086366	0.256031956	PCK1/CCL19/IL4I1/ADAM8	4
BP	GO:0061326	renal tubule development	4/214	94/18800	0.022480235	0.280086366	0.256031956	SOX8/IRX3/WNT7B/FOXD1	4
BP	GO:0048839	inner ear development	6/214	192/18800	0.022819314	0.280541161	0.256447692	TFAP2A/TGFB3/FZD2/DLX6/FGFR2/TCAP	6
BP	GO:0001822	kidney development	8/214	303/18800	0.02305586	0.280541161	0.256447692	TFAP2A/FOXC1/SOX8/IRX3/WNT7B/HOXC11/FOXD1/FGFR2	8
BP	GO:0003073	regulation of systemic arterial blood pressure	4/214	95/18800	0.023265578	0.280541161	0.256447692	SLC2A5/ACE2/ADM5/NTSR1	4
BP	GO:0072163	mesonephric epithelium development	4/214	95/18800	0.023265578	0.280541161	0.256447692	FOXC1/SOX8/FOXD1/FGFR2	4
BP	GO:0072164	mesonephric tubule development	4/214	95/18800	0.023265578	0.280541161	0.256447692	FOXC1/SOX8/FOXD1/FGFR2	4
BP	GO:0035107	appendage morphogenesis	5/214	142/18800	0.023329073	0.280541161	0.256447692	TFAP2A/HOXC11/SFRP2/DLX6/FGFR2	5
BP	GO:0035108	limb morphogenesis	5/214	142/18800	0.023329073	0.280541161	0.256447692	TFAP2A/HOXC11/SFRP2/DLX6/FGFR2	5
BP	GO:0072243	metanephric nephron epithelium development	2/214	21/18800	0.023494229	0.280541161	0.256447692	SOX8/WNT7B	2
BP	GO:0051703	biological process involved in intraspecies interaction between organisms	3/214	54/18800	0.02357976	0.280541161	0.256447692	GAD1/GRPR/DRD4	3
BP	GO:0071715	icosanoid transport	3/214	54/18800	0.02357976	0.280541161	0.256447692	PLA2G12B/NTSR1/DRD4	3
BP	GO:0072348	sulfur compound transport	3/214	54/18800	0.02357976	0.280541161	0.256447692	SLC26A3/SLC26A2/SLC26A9	3
BP	GO:0090257	regulation of muscle system process	7/214	250/18800	0.024667659	0.285049761	0.260569084	TNNT1/SGCA/TNNI2/ACE2/SPHK1/TRPV4/HAMP	7
BP	GO:0061098	positive regulation of protein tyrosine kinase activity	3/214	55/18800	0.024736087	0.285049761	0.260569084	EREG/EGF/AREG	3
BP	GO:1990868	response to chemokine	4/214	97/18800	0.024885844	0.285049761	0.260569084	FOXC1/CXCR4/CCL19/CCL18	4
BP	GO:1990869	cellular response to chemokine	4/214	97/18800	0.024885844	0.285049761	0.260569084	FOXC1/CXCR4/CCL19/CCL18	4
BP	GO:0007269	neurotransmitter secretion	5/214	145/18800	0.025249613	0.285049761	0.260569084	PRKCG/SNCG/CPLX1/SYT8/SYN3	5
BP	GO:0072006	nephron development	5/214	145/18800	0.025249613	0.285049761	0.260569084	FOXC1/SOX8/IRX3/WNT7B/FOXD1	5
BP	GO:0099643	signal release from synapse	5/214	145/18800	0.025249613	0.285049761	0.260569084	PRKCG/SNCG/CPLX1/SYT8/SYN3	5
BP	GO:1901652	response to peptide	11/214	491/18800	0.025379982	0.285049761	0.260569084	PCK1/EREG/REG1A/REG1B/ANO1/CYP1B1/RETN/ERFE/AREG/TRPV4/TRIM72	11
BP	GO:0099003	vesicle-mediated transport in synapse	6/214	197/18800	0.02548207	0.285049761	0.260569084	PRKCG/SNCG/CPLX1/DRD4/SYT8/SYN3	6
BP	GO:0002834	regulation of response to tumor cell	2/214	22/18800	0.025652748	0.285049761	0.260569084	DAPK1/IL4I1	2
BP	GO:0006063	uronic acid metabolic process	2/214	22/18800	0.025652748	0.285049761	0.260569084	UGT2A3/UGT2B7	2
BP	GO:0009713	catechol-containing compound biosynthetic process	2/214	22/18800	0.025652748	0.285049761	0.260569084	INSM1/PAH	2
BP	GO:0019585	glucuronate metabolic process	2/214	22/18800	0.025652748	0.285049761	0.260569084	UGT2A3/UGT2B7	2
BP	GO:0031338	regulation of vesicle fusion	2/214	22/18800	0.025652748	0.285049761	0.260569084	CPLX1/SPHK1	2
BP	GO:0042423	catecholamine biosynthetic process	2/214	22/18800	0.025652748	0.285049761	0.260569084	INSM1/PAH	2
BP	GO:0051151	negative regulation of smooth muscle cell differentiation	2/214	22/18800	0.025652748	0.285049761	0.260569084	EREG/NFATC1	2
BP	GO:0061337	cardiac conduction	4/214	98/18800	0.0257209	0.285049761	0.260569084	SLC4A3/KCNJ3/IRX3/ACE2	4
BP	GO:0003229	ventricular cardiac muscle tissue development	3/214	56/18800	0.025922541	0.285049761	0.260569084	FOXC1/IRX3/FGFR2	3
BP	GO:0050879	multicellular organismal movement	3/214	56/18800	0.025922541	0.285049761	0.260569084	TNNT1/TNNI2/TCAP	3
BP	GO:0050881	musculoskeletal movement	3/214	56/18800	0.025922541	0.285049761	0.260569084	TNNT1/TNNI2/TCAP	3
BP	GO:0072503	cellular divalent inorganic cation homeostasis	11/214	494/18800	0.026379767	0.287092604	0.262436483	MT1E/APOE/CXCR4/CALB2/MT2A/SLC30A2/KISS1/TRPV4/NTSR1/CCL19/DRD4	11
BP	GO:0001823	mesonephros development	4/214	99/18800	0.026572655	0.287092604	0.262436483	FOXC1/SOX8/FOXD1/FGFR2	4
BP	GO:0019233	sensory perception of pain	4/214	99/18800	0.026572655	0.287092604	0.262436483	ANO1/CXCR4/ASIC3/NTSR1	4
BP	GO:0051588	regulation of neurotransmitter transport	4/214	99/18800	0.026572655	0.287092604	0.262436483	PRKCG/SNCG/CPLX1/DRD4	4
BP	GO:0001763	morphogenesis of a branching structure	6/214	199/18800	0.026602794	0.287092604	0.262436483	SOX8/EGF/FOXD1/AREG/SFRP2/FGFR2	6
BP	GO:0072001	renal system development	8/214	312/18800	0.026835186	0.288527948	0.263748556	TFAP2A/FOXC1/SOX8/IRX3/WNT7B/HOXC11/FOXD1/FGFR2	8
BP	GO:0001541	ovarian follicle development	3/214	57/18800	0.027139088	0.290718716	0.265751177	FOXC1/EREG/AMH	3
BP	GO:0060070	canonical Wnt signaling pathway	8/214	313/18800	0.027280174	0.29115568	0.266150613	WNT7B/APOE/WNT10A/EGF/FZD2/EDA/SFRP2/FGFR2	8
BP	GO:0006833	water transport	2/214	23/18800	0.027888523	0.294401388	0.269117573	AQP8/SLC4A11	2
BP	GO:0046618	xenobiotic export	2/214	23/18800	0.027888523	0.294401388	0.269117573	ABCA3/MIR186	2
BP	GO:0051957	positive regulation of amino acid transport	2/214	23/18800	0.027888523	0.294401388	0.269117573	ACE2/NTSR1	2
BP	GO:0000041	transition metal ion transport	4/214	101/18800	0.028326477	0.296415924	0.270959097	ASIC3/SLC30A2/MELTF/HAMP	4
BP	GO:0006584	catecholamine metabolic process	3/214	58/18800	0.028385679	0.296415924	0.270959097	INSM1/PAH/DRD4	3
BP	GO:0009712	catechol-containing compound metabolic process	3/214	58/18800	0.028385679	0.296415924	0.270959097	INSM1/PAH/DRD4	3
BP	GO:0030902	hindbrain development	5/214	150/18800	0.028670572	0.298317812	0.272697647	FOXC1/HOXB2/TRNP1/GDF10/EGF	5
BP	GO:0045580	regulation of T cell differentiation	5/214	151/18800	0.029388233	0.302307747	0.276344918	PCK1/CCL19/ZNF683/IL4I1/ADAM8	5
BP	GO:0006826	iron ion transport	3/214	59/18800	0.029662256	0.302307747	0.276344918	ASIC3/MELTF/HAMP	3
BP	GO:0051785	positive regulation of nuclear division	3/214	59/18800	0.029662256	0.302307747	0.276344918	EREG/EGF/SPHK1	3
BP	GO:0061448	connective tissue development	7/214	260/18800	0.029668344	0.302307747	0.276344918	SOX8/WNT7B/BARX2/HOXC4/FOXD1/TRPV4/SFRP2	7
BP	GO:0006641	triglyceride metabolic process	4/214	103/18800	0.030147713	0.302307747	0.276344918	PCK1/APOE/FITM2/PNLIPRP2	4
BP	GO:0035282	segmentation	4/214	103/18800	0.030147713	0.302307747	0.276344918	FOXC1/IRX3/SFRP2/TCAP	4
BP	GO:0010560	positive regulation of glycoprotein biosynthetic process	2/214	24/18800	0.030199534	0.302307747	0.276344918	RAMP1/CCL19	2
BP	GO:0019835	cytolysis	2/214	24/18800	0.030199534	0.302307747	0.276344918	LYZ/C8G	2
BP	GO:0051043	regulation of membrane protein ectodomain proteolysis	2/214	24/18800	0.030199534	0.302307747	0.276344918	APOE/ADAM8	2
BP	GO:0071294	cellular response to zinc ion	2/214	24/18800	0.030199534	0.302307747	0.276344918	MT1E/MT2A	2
BP	GO:0072207	metanephric epithelium development	2/214	24/18800	0.030199534	0.302307747	0.276344918	SOX8/WNT7B	2
BP	GO:0051147	regulation of muscle cell differentiation	5/214	153/18800	0.030857398	0.307831707	0.281394468	EREG/NFATC1/TRIM72/FGFR2/HAMP	5
BP	GO:0007200	phospholipase C-activating G protein-coupled receptor signaling pathway	4/214	104/18800	0.03108372	0.307972829	0.28152347	ANO1/CHRM1/GRPR/KISS1	4
BP	GO:0022600	digestive system process	4/214	104/18800	0.03108372	0.307972829	0.28152347	CHRM1/SLC2A5/TYMP/HAMP	4
BP	GO:0051092	positive regulation of NF-kappaB transcription factor activity	5/214	154/18800	0.031608989	0.311053879	0.284339913	AMH/SPHK1/EDA/NTSR1/ADAM8	5
BP	GO:0097530	granulocyte migration	5/214	154/18800	0.031608989	0.311053879	0.284339913	VAV3/TRPV4/CCL19/CCL18/ADAM8	5
BP	GO:0006576	cellular biogenic amine metabolic process	4/214	105/18800	0.032036703	0.314197805	0.287213832	INSM1/PAH/DRD4/IL4I1	4
BP	GO:0035821	modulation of process of another organism	2/214	25/18800	0.032583795	0.316357051	0.289187637	REG1A/REG1B	2
BP	GO:0046835	carbohydrate phosphorylation	2/214	25/18800	0.032583795	0.316357051	0.289187637	FGGY/HK3	2
BP	GO:2000193	positive regulation of fatty acid transport	2/214	25/18800	0.032583795	0.316357051	0.289187637	ERFE/NTSR1	2
BP	GO:0045165	cell fate commitment	7/214	266/18800	0.032976095	0.319098681	0.29169381	SOX8/WNT7B/WNT10A/GAS1/SFRP2/BATF/FGFR2	7
BP	GO:0031960	response to corticosteroid	5/214	157/18800	0.033932275	0.325901622	0.2979125	PCK1/WNT7B/CYP1B1/AREG/ABCA3	5
BP	GO:0045621	positive regulation of lymphocyte differentiation	4/214	107/18800	0.033993727	0.325901622	0.2979125	PCK1/CCL19/IL4I1/ADAM8	4
BP	GO:0048863	stem cell differentiation	6/214	211/18800	0.034015912	0.325901622	0.2979125	FOXC1/SOX8/WNT10A/BATF/SLC4A11/FGFR2	6
BP	GO:0023061	signal release	10/214	451/18800	0.034205389	0.326638965	0.298586519	ANO1/PRKCG/SNCG/FOXD1/KISS1/RETN/CPLX1/TRPV4/SYT8/SYN3	10
BP	GO:0016055	Wnt signaling pathway	10/214	452/18800	0.034645191	0.327328202	0.299216563	WNT7B/APOE/WNT10A/EGF/FZD2/NFATC1/NXN/EDA/SFRP2/FGFR2	10
BP	GO:0007173	epidermal growth factor receptor signaling pathway	4/214	108/18800	0.034997822	0.327328202	0.299216563	IFI6/EREG/EGF/AREG	4
BP	GO:0002407	dendritic cell chemotaxis	2/214	26/18800	0.035039357	0.327328202	0.299216563	CXCR4/CCL19	2
BP	GO:0010954	positive regulation of protein processing	2/214	26/18800	0.035039357	0.327328202	0.299216563	MELTF/ADAM8	2
BP	GO:0060259	regulation of feeding behavior	2/214	26/18800	0.035039357	0.327328202	0.299216563	INSL5/RETN	2
BP	GO:0062009	secondary palate development	2/214	26/18800	0.035039357	0.327328202	0.299216563	TGFB3/FZD2	2
BP	GO:0046173	polyol biosynthetic process	3/214	63/18800	0.035066852	0.327328202	0.299216563	PCK1/SPHK1/NTSR1	3
BP	GO:0198738	cell-cell signaling by wnt	10/214	454/18800	0.035536647	0.330650278	0.302253332	WNT7B/APOE/WNT10A/EGF/FZD2/NFATC1/NXN/EDA/SFRP2/FGFR2	10
BP	GO:0090263	positive regulation of canonical Wnt signaling pathway	4/214	109/18800	0.036019003	0.334067619	0.305377185	EGF/EDA/SFRP2/FGFR2	4
BP	GO:0048247	lymphocyte chemotaxis	3/214	64/18800	0.036492089	0.337377496	0.308402802	CCL19/CCL18/ADAM8	3
BP	GO:0050806	positive regulation of synaptic transmission	5/214	161/18800	0.037191205	0.338662032	0.30957702	APOE/PRKCG/CALB2/KISS1/RETN	5
BP	GO:0010875	positive regulation of cholesterol efflux	2/214	27/18800	0.037564304	0.338662032	0.30957702	APOE/ABCA3	2
BP	GO:0030325	adrenal gland development	2/214	27/18800	0.037564304	0.338662032	0.30957702	CYP1B1/INSM1	2
BP	GO:0035640	exploration behavior	2/214	27/18800	0.037564304	0.338662032	0.30957702	APOE/GAD1	2
BP	GO:0071280	cellular response to copper ion	2/214	27/18800	0.037564304	0.338662032	0.30957702	MT1E/MT2A	2
BP	GO:0071425	hematopoietic stem cell proliferation	2/214	27/18800	0.037564304	0.338662032	0.30957702	SFRP2/YJEFN3	2
BP	GO:1903020	positive regulation of glycoprotein metabolic process	2/214	27/18800	0.037564304	0.338662032	0.30957702	RAMP1/CCL19	2
BP	GO:1903055	positive regulation of extracellular matrix organization	2/214	27/18800	0.037564304	0.338662032	0.30957702	FSCN1/MELTF	2
BP	GO:0007517	muscle organ development	8/214	334/18800	0.037841583	0.33999804	0.310798288	FOXC1/SOX8/SGCA/FZD2/ACTC1/TRIM72/FGFR2/TCAP	8
BP	GO:0001756	somitogenesis	3/214	65/18800	0.037946733	0.33999804	0.310798288	FOXC1/SFRP2/TCAP	3
BP	GO:0071347	cellular response to interleukin-1	4/214	111/18800	0.038112687	0.340434251	0.311197036	PCK1/IL1R2/CCL19/CCL18	4
BP	GO:0030307	positive regulation of cell growth	5/214	163/18800	0.03889034	0.341862332	0.312502471	CXCR4/KRT17/SPHK1/SFRP2/HAMP	5
BP	GO:0050680	negative regulation of epithelial cell proliferation	5/214	163/18800	0.03889034	0.341862332	0.312502471	TNMD/EREG/APOE/SFRP2/FGFR2	5
BP	GO:0030239	myofibril assembly	3/214	66/18800	0.039430653	0.341862332	0.312502471	TNNT1/ACTC1/TCAP	3
BP	GO:0046847	filopodium assembly	3/214	66/18800	0.039430653	0.341862332	0.312502471	TGFB3/ARHGEF4/FSCN1	3
BP	GO:0060389	pathway-restricted SMAD protein phosphorylation	3/214	66/18800	0.039430653	0.341862332	0.312502471	TGFB3/AMH/GDF10	3
BP	GO:0043583	ear development	6/214	219/18800	0.039634305	0.341862332	0.312502471	TFAP2A/TGFB3/FZD2/DLX6/FGFR2/TCAP	6
BP	GO:0035637	multicellular organismal signaling	5/214	164/18800	0.039757422	0.341862332	0.312502471	SLC4A3/KCNJ3/IRX3/ACE2/TYMP	5
BP	GO:0010800	positive regulation of peptidyl-threonine phosphorylation	2/214	28/18800	0.040156753	0.341862332	0.312502471	EGF/SPHK1	2
BP	GO:0010955	negative regulation of protein processing	2/214	28/18800	0.040156753	0.341862332	0.312502471	GAS1/IL1R2	2
BP	GO:0014072	response to isoquinoline alkaloid	2/214	28/18800	0.040156753	0.341862332	0.312502471	CXCR4/PRKCG	2
BP	GO:0033688	regulation of osteoblast proliferation	2/214	28/18800	0.040156753	0.341862332	0.312502471	SOX8/FGFR2	2
BP	GO:0042133	neurotransmitter metabolic process	2/214	28/18800	0.040156753	0.341862332	0.312502471	GAD1/PAH	2
BP	GO:0043278	response to morphine	2/214	28/18800	0.040156753	0.341862332	0.312502471	CXCR4/PRKCG	2
BP	GO:0060512	prostate gland morphogenesis	2/214	28/18800	0.040156753	0.341862332	0.312502471	SERPINB5/FGFR2	2
BP	GO:1903318	negative regulation of protein maturation	2/214	28/18800	0.040156753	0.341862332	0.312502471	GAS1/IL1R2	2
BP	GO:1903319	positive regulation of protein maturation	2/214	28/18800	0.040156753	0.341862332	0.312502471	MELTF/ADAM8	2
BP	GO:0019216	regulation of lipid metabolic process	8/214	339/18800	0.040711518	0.343718143	0.314198901	PCK1/APOE/VAV3/FITM2/ERFE/SPHK1/CCL19/ABCA3	8
BP	GO:0055002	striated muscle cell development	3/214	67/18800	0.04094371	0.343718143	0.314198901	TNNT1/ACTC1/TCAP	3
BP	GO:0071300	cellular response to retinoic acid	3/214	67/18800	0.04094371	0.343718143	0.314198901	PCK1/WNT7B/FGFR2	3
BP	GO:1901224	positive regulation of NIK/NF-kappaB signaling	3/214	67/18800	0.04094371	0.343718143	0.314198901	SPHK1/EDA/CCL19	3
BP	GO:0046942	carboxylic acid transport	7/214	279/18800	0.040966751	0.343718143	0.314198901	SLC26A3/SLC26A2/ACE2/PLA2G12B/NTSR1/SLC26A9/DRD4	7
BP	GO:0051146	striated muscle cell differentiation	7/214	281/18800	0.042298674	0.351106021	0.320952292	TNNT1/IRX3/BARX2/ACTC1/TRIM72/TCAP/HAMP	7
BP	GO:0051148	negative regulation of muscle cell differentiation	3/214	68/18800	0.042485756	0.351106021	0.320952292	EREG/NFATC1/TRIM72	3
BP	GO:0061180	mammary gland epithelium development	3/214	68/18800	0.042485756	0.351106021	0.320952292	WNT7B/AREG/FGFR2	3
BP	GO:0002021	response to dietary excess	2/214	29/18800	0.042814858	0.351106021	0.320952292	APOE/TRPV4	2
BP	GO:0010447	response to acidic pH	2/214	29/18800	0.042814858	0.351106021	0.320952292	PCK1/ASIC3	2
BP	GO:0021602	cranial nerve morphogenesis	2/214	29/18800	0.042814858	0.351106021	0.320952292	TFAP2A/HOXB2	2
BP	GO:0051491	positive regulation of filopodium assembly	2/214	29/18800	0.042814858	0.351106021	0.320952292	TGFB3/FSCN1	2
BP	GO:1902430	negative regulation of amyloid-beta formation	2/214	29/18800	0.042814858	0.351106021	0.320952292	APOE/MIR186	2
BP	GO:0043406	positive regulation of MAP kinase activity	4/214	116/18800	0.043646704	0.355916805	0.325349916	EGF/CCL19/DRD4/ADAM8	4
BP	GO:0044106	cellular amine metabolic process	4/214	116/18800	0.043646704	0.355916805	0.325349916	INSM1/PAH/DRD4/IL4I1	4
BP	GO:0050795	regulation of behavior	3/214	69/18800	0.044056635	0.358253252	0.327485703	APOE/INSL5/RETN	3
BP	GO:0006937	regulation of muscle contraction	5/214	170/18800	0.045206559	0.365123677	0.333766082	TNNT1/TNNI2/ACE2/SPHK1/TRPV4	5
BP	GO:0048660	regulation of smooth muscle cell proliferation	5/214	170/18800	0.045206559	0.365123677	0.333766082	EREG/TGFB3/APOE/ACE2/FGFR2	5
BP	GO:0060218	hematopoietic stem cell differentiation	2/214	30/18800	0.045536801	0.365123677	0.333766082	FOXC1/BATF	2
BP	GO:0060325	face morphogenesis	2/214	30/18800	0.045536801	0.365123677	0.333766082	TGFB3/PAX9	2
BP	GO:0060603	mammary gland duct morphogenesis	2/214	30/18800	0.045536801	0.365123677	0.333766082	AREG/FGFR2	2
BP	GO:0032890	regulation of organic acid transport	3/214	70/18800	0.045656181	0.365123677	0.333766082	ERFE/ACE2/NTSR1	3
BP	GO:0001819	positive regulation of cytokine production	10/214	475/18800	0.045878609	0.365700328	0.334293209	EREG/H19/HHLA2/CYP1B1/SPHK1/TRPV4/BATF/CCL19/ADAM8/IGHD	10
BP	GO:0043500	muscle adaptation	4/214	118/18800	0.045980234	0.365700328	0.334293209	TNNT1/SGCA/TCAP/HAMP	4
BP	GO:0030326	embryonic limb morphogenesis	4/214	119/18800	0.047172662	0.371994858	0.340047152	TFAP2A/HOXC11/SFRP2/DLX6	4
BP	GO:0035113	embryonic appendage morphogenesis	4/214	119/18800	0.047172662	0.371994858	0.340047152	TFAP2A/HOXC11/SFRP2/DLX6	4
BP	GO:0051897	positive regulation of protein kinase B signaling	4/214	119/18800	0.047172662	0.371994858	0.340047152	H19/EGF/CCL19/ADAM8	4
BP	GO:2000379	positive regulation of reactive oxygen species metabolic process	3/214	71/18800	0.047284224	0.371994858	0.340047152	H19/CYP1B1/ACE2	3
BP	GO:0071356	cellular response to tumor necrosis factor	6/214	229/18800	0.047443359	0.372238034	0.340269443	PCK1/CYP1B1/SPHK1/CCL19/CCL18/HAMP	6
BP	GO:0010469	regulation of signaling receptor activity	5/214	173/18800	0.048090485	0.374067431	0.341941727	EREG/EGF/DAPK1/ACE2/AREG	5
BP	GO:0048659	smooth muscle cell proliferation	5/214	173/18800	0.048090485	0.374067431	0.341941727	EREG/TGFB3/APOE/ACE2/FGFR2	5
BP	GO:0055088	lipid homeostasis	5/214	173/18800	0.048090485	0.374067431	0.341941727	GRAMD1B/APOE/FITM2/PLA2G12B/ABCA3	5
BP	GO:0009072	aromatic amino acid family metabolic process	2/214	31/18800	0.048320801	0.374067431	0.341941727	PAH/IL4I1	2
BP	GO:0010039	response to iron ion	2/214	31/18800	0.048320801	0.374067431	0.341941727	TFAP2A/HAMP	2
BP	GO:0003208	cardiac ventricle morphogenesis	3/214	72/18800	0.048940583	0.375858502	0.343578977	FOXC1/SFRP2/FGFR2	3
BP	GO:0051937	catecholamine transport	3/214	72/18800	0.048940583	0.375858502	0.343578977	SNCG/DRD4/SYT8	3
BP	GO:0072078	nephron tubule morphogenesis	3/214	72/18800	0.048940583	0.375858502	0.343578977	SOX8/IRX3/FOXD1	3
BP	GO:0072593	reactive oxygen species metabolic process	6/214	231/18800	0.049111673	0.376177274	0.343870373	IFI6/TFAP2A/H19/CYP1B1/ACE2/NCF1C	6
BP	GO:0009308	amine metabolic process	4/214	121/18800	0.049608761	0.376985552	0.344609234	INSM1/PAH/DRD4/IL4I1	4
BP	GO:0038127	ERBB signaling pathway	4/214	121/18800	0.049608761	0.376985552	0.344609234	IFI6/EREG/EGF/AREG	4
BP	GO:0055007	cardiac muscle cell differentiation	4/214	121/18800	0.049608761	0.376985552	0.344609234	IRX3/ACTC1/TCAP/HAMP	4
CC	GO:0045177	apical part of cell	15/220	424/19594	9.49E-05	0.019004031	0.016961773	SLC26A3/CEACAM7/ANO1/AQP8/SLC2A5/CLCA4/SLC26A2/KISS1/ACE2/EDA/TRPV4/SLC22A11/SLC26A9/SLC4A11/HAMP	15
CC	GO:0001533	cornified envelope	5/220	45/19594	0.000144517	0.019004031	0.016961773	SPRR2A/SPRR1B/SPRR3/DSC3/SPRR1A	5
CC	GO:0043679	axon terminus	7/220	113/19594	0.000288472	0.025289372	0.022571663	CHRM1/PRKCG/CALB2/GAD1/SNCG/CPLX1/NTSR1	7
CC	GO:0045334	clathrin-coated endocytic vesicle	6/220	91/19594	0.000563888	0.028695866	0.02561208	EREG/APOE/EGF/FZD2/AREG/SFTPB	6
CC	GO:0044306	neuron projection terminus	7/220	129/19594	0.000642059	0.028695866	0.02561208	CHRM1/PRKCG/CALB2/GAD1/SNCG/CPLX1/NTSR1	7
CC	GO:0046658	anchored component of plasma membrane	5/220	62/19594	0.00065589	0.028695866	0.02561208	LYPD3/GAS1/RTN4RL2/ULBP2/MELTF	5
CC	GO:0016324	apical plasma membrane	12/220	358/19594	0.000763768	0.028695866	0.02561208	SLC26A3/CEACAM7/ANO1/SLC2A5/CLCA4/SLC26A2/KISS1/ACE2/TRPV4/SLC22A11/SLC26A9/SLC4A11	12
CC	GO:0098978	glutamatergic synapse	11/220	319/19594	0.00100195	0.032939121	0.029399336	PTPRD/ARHGAP22/APOE/CHRM1/ACTC1/CPLX1/CTTNBP2/ABLIM3/DRD4/CAMKV/SYN3	11
CC	GO:0030669	clathrin-coated endocytic vesicle membrane	5/220	72/19594	0.001295404	0.035222887	0.031437677	EREG/APOE/EGF/FZD2/AREG	5
CC	GO:0098793	presynapse	14/220	492/19594	0.00139273	0.035222887	0.031437677	PTPRD/KCNJ3/CHRM1/PRKCG/CALB2/GAD1/SNCG/CPLX1/CTTNBP2/GABRA2/SPHK1/NTSR1/SYT8/SYN3	14
CC	GO:0030665	clathrin-coated vesicle membrane	6/220	111/19594	0.001591787	0.035222887	0.031437677	EREG/APOE/GAD1/EGF/FZD2/AREG	6
CC	GO:0030666	endocytic vesicle membrane	8/220	194/19594	0.001607128	0.035222887	0.031437677	EREG/WNT7B/APOE/MARCO/EGF/FZD2/ACE2/AREG	8
CC	GO:0030139	endocytic vesicle	11/220	342/19594	0.001744608	0.035294765	0.031501832	EREG/WNT7B/APOE/MARCO/EGF/FZD2/ACE2/SPHK1/AREG/SFTPB/ADAM8	11
CC	GO:0042581	specific granule	7/220	160/19594	0.002238574	0.042053218	0.037533991	SLC2A5/MCEMP1/LYZ/RETN/OSCAR/GGH/ADAM8	7
CC	GO:0150034	distal axon	9/220	270/19594	0.003555899	0.062346758	0.055646696	FSCN1/CHRM1/PRKCG/CALB2/GAD1/SNCG/CPLX1/TRPV4/NTSR1	9
CC	GO:0035580	specific granule lumen	4/220	62/19594	0.00518747	0.085269041	0.076105648	LYZ/RETN/OSCAR/GGH	4
CC	GO:0030136	clathrin-coated vesicle	7/220	192/19594	0.006083056	0.094108461	0.083995144	EREG/APOE/GAD1/EGF/FZD2/AREG/SFTPB	7
CC	GO:0098688	parallel fiber to Purkinje cell synapse	2/220	15/19594	0.011968053	0.169018017	0.150854584	KCNJ3/CALB2	2
CC	GO:0031225	anchored component of membrane	6/220	169/19594	0.012210427	0.169018017	0.150854584	CEACAM7/LYPD3/GAS1/RTN4RL2/ULBP2/MELTF	6
CC	GO:0001772	immunological synapse	3/220	44/19594	0.013185266	0.173386249	0.154753386	CD37/VAV3/IL4I1	3
CC	GO:0030662	coated vesicle membrane	6/220	176/19594	0.014667165	0.179458514	0.160173099	EREG/APOE/GAD1/EGF/FZD2/AREG	6
CC	GO:0042599	lamellar body	2/220	17/19594	0.015275142	0.179458514	0.160173099	ABCA3/SFTPB	2
CC	GO:0042383	sarcolemma	5/220	131/19594	0.016232088	0.179458514	0.160173099	TGFB3/KCNJ3/SGCA/SLC2A5/TRIM72	5
CC	GO:0043195	terminal bouton	3/220	48/19594	0.016667048	0.179458514	0.160173099	CALB2/CPLX1/NTSR1	3
CC	GO:0044305	calyx of Held	2/220	18/19594	0.017058794	0.179458514	0.160173099	PRKCG/CPLX1	2
CC	GO:0060077	inhibitory synapse	2/220	19/19594	0.018926335	0.190763	0.170262753	GAD1/GABRA2	2
CC	GO:0060076	excitatory synapse	3/220	51/19594	0.019584034	0.190763	0.170262753	KCNJ3/CALB2/FGFR2	3
CC	GO:0005865	striated muscle thin filament	2/220	21/19594	0.022904759	0.215141132	0.192021103	TNNT1/TNNI2	2
CC	GO:1904724	tertiary granule lumen	3/220	55/19594	0.023883587	0.21589676	0.192695527	LYZ/OSCAR/GGH	3
CC	GO:0005788	endoplasmic reticulum lumen	8/220	311/19594	0.024627007	0.21589676	0.192695527	ARSI/ERP27/WNT7B/APOE/COLGALT2/ACE2/FSTL3/MELTF	8
CC	GO:0015629	actin cytoskeleton	11/220	499/19594	0.025835483	0.219184901	0.19563031	TNNT1/WIPF3/BARX2/FSCN1/TNNI2/DAPK1/ACTC1/CTTNBP2/TRPV4/ABLIM3/ADAM8	11
CC	GO:0036379	myofilament	2/220	25/19594	0.03177867	0.261180947	0.233113273	TNNT1/TNNI2	2
CC	GO:0031045	dense core granule	2/220	26/19594	0.034176876	0.272379345	0.243108241	SYT8/ADAM8	2
CC	GO:0005882	intermediate filament	6/220	216/19594	0.035445248	0.274179415	0.244714867	KRT40/KRT23/KRT6A/KRT17/KRT16/KRT81	6
CC	GO:0070820	tertiary granule	5/220	164/19594	0.037868424	0.284554161	0.253974696	MCEMP1/LYZ/OSCAR/GGH/ADAM8	5
CC	GO:0099056	integral component of presynaptic membrane	3/220	67/19594	0.03958273	0.289173834	0.258097919	PTPRD/KCNJ3/CHRM1	3
CC	GO:0002102	podosome	2/220	29/19594	0.041773107	0.296927762	0.265018575	FSCN1/ADAM8	2
CC	GO:0030135	coated vesicle	7/220	290/19594	0.045835764	0.317231738	0.283140595	EREG/APOE/GAD1/EGF/FZD2/AREG/SFTPB	7
CC	GO:0098685	Schaffer collateral - CA1 synapse	3/220	72/19594	0.047338488	0.31923134	0.284925311	PTPRD/CHRM1/CPLX1	3
CC	GO:0005921	gap junction	2/220	32/19594	0.049934589	0.324803235	0.289898425	CALB2/GJB5	2
MF	GO:0015106	bicarbonate transmembrane transporter activity	5/199	22/18410	3.18E-06	0.000529787	0.000483584	SLC26A3/SLC4A3/SLC26A2/SLC26A9/SLC4A11	5
MF	GO:0015301	anion:anion antiporter activity	5/199	24/18410	5.05E-06	0.000529787	0.000483584	SLC26A3/SLC4A3/SLC26A2/SLC26A9/SLC4A11	5
MF	GO:0140323	solute:anion antiporter activity	5/199	24/18410	5.05E-06	0.000529787	0.000483584	SLC26A3/SLC4A3/SLC26A2/SLC26A9/SLC4A11	5
MF	GO:0015103	inorganic anion transmembrane transporter activity	10/199	151/18410	5.81E-06	0.000529787	0.000483584	SLC26A3/SLC4A3/ANO1/CLCA4/SLC26A2/GABRA2/SLC22A11/SLC26A9/SLC37A2/SLC4A11	10
MF	GO:0048018	receptor ligand activity	18/199	489/18410	6.40E-06	0.000529787	0.000483584	EREG/TGFB3/REG1A/WNT7B/WNT10A/AMH/INSL5/GDF10/EGF/RETN/ERFE/TYMP/EDA/AREG/SFRP2/CCL19/CCL18/HAMP	18
MF	GO:0030546	signaling receptor activator activity	18/199	496/18410	7.77E-06	0.000536137	0.00048938	EREG/TGFB3/REG1A/WNT7B/WNT10A/AMH/INSL5/GDF10/EGF/RETN/ERFE/TYMP/EDA/AREG/SFRP2/CCL19/CCL18/HAMP	18
MF	GO:0005452	inorganic anion exchanger activity	4/199	15/18410	1.65E-05	0.000974101	0.000889149	SLC26A3/SLC4A3/SLC22A11/SLC4A11	4
MF	GO:0019531	oxalate transmembrane transporter activity	3/199	10/18410	0.000141168	0.007305437	0.006668324	SLC26A3/SLC26A2/SLC26A9	3
MF	GO:0008271	secondary active sulfate transmembrane transporter activity	3/199	13/18410	0.000328485	0.014084404	0.012856092	SLC26A3/SLC26A2/SLC26A9	3
MF	GO:0005154	epidermal growth factor receptor binding	4/199	32/18410	0.000375776	0.014084404	0.012856092	EREG/EGF/VAV3/AREG	4
MF	GO:0008083	growth factor activity	8/199	162/18410	0.000386665	0.014084404	0.012856092	EREG/TGFB3/REG1A/AMH/GDF10/EGF/TYMP/AREG	8
MF	GO:0015297	antiporter activity	6/199	89/18410	0.000408244	0.014084404	0.012856092	SLC26A3/SLC4A3/SLC26A2/SLC26A9/SLC37A2/SLC4A11	6
MF	GO:0001228	DNA-binding transcription activator activity, RNA polymerase II-specific	14/199	462/18410	0.000519632	0.016548275	0.015105087	HOXD4/TFAP2A/FOXC1/PAX9/IRX3/BARX2/HOXB2/HOXC11/HOXC4/FOXD1/ONECUT3/NFATC1/ARNT2/BATF	14
MF	GO:0001216	DNA-binding transcription activator activity	14/199	466/18410	0.000565618	0.016726146	0.015267445	HOXD4/TFAP2A/FOXC1/PAX9/IRX3/BARX2/HOXB2/HOXC11/HOXC4/FOXD1/ONECUT3/NFATC1/ARNT2/BATF	14
MF	GO:0008509	anion transmembrane transporter activity	11/199	315/18410	0.00065633	0.018114706	0.016534909	SLC26A3/SLC4A3/ANO1/CLCA4/SLC26A2/ASIC3/GABRA2/SLC22A11/SLC26A9/SLC37A2/SLC4A11	11
MF	GO:0015108	chloride transmembrane transporter activity	6/199	99/18410	0.00072014	0.018423036	0.016816349	SLC26A3/ANO1/CLCA4/SLC26A2/GABRA2/SLC26A9	6
MF	GO:0015116	sulfate transmembrane transporter activity	3/199	17/18410	0.000756501	0.018423036	0.016816349	SLC26A3/SLC26A2/SLC26A9	3
MF	GO:0001664	G protein-coupled receptor binding	10/199	288/18410	0.001198372	0.027562566	0.025158813	WNT7B/REEP1/APLP1/WNT10A/MARCO/INSL5/KISS1/ADM5/CCL19/CCL18	10
MF	GO:0120013	lipid transfer activity	4/199	49/18410	0.001919048	0.041815049	0.038168326	GRAMD1B/APOE/ABCA3/TTPA	4
MF	GO:0001786	phosphatidylserine binding	4/199	60/18410	0.004028184	0.078391997	0.071555369	GRAMD1B/TRIM72/HAVCR1/SYT8	4
MF	GO:0005310	dicarboxylic acid transmembrane transporter activity	3/199	30/18410	0.004073951	0.078391997	0.071555369	SLC26A3/SLC26A2/SLC26A9	3
MF	GO:0008514	organic anion transmembrane transporter activity	7/199	186/18410	0.004165758	0.078391997	0.071555369	SLC26A3/SLC4A3/SLC26A2/ASIC3/SLC22A11/SLC26A9/SLC4A11	7
MF	GO:0030280	structural constituent of skin epidermis	3/199	37/18410	0.007377493	0.132794877	0.121213732	KRT6A/KRT81/SPRR1A	3
MF	GO:0005254	chloride channel activity	4/199	74/18410	0.00845828	0.145905333	0.133180815	ANO1/CLCA4/GABRA2/SLC26A9	4
MF	GO:0005179	hormone activity	5/199	122/18410	0.010506167	0.173982131	0.158809013	AMH/INSL5/RETN/ERFE/HAMP	5
MF	GO:0070492	oligosaccharide binding	2/199	15/18410	0.011127783	0.177188541	0.16173579	REG1A/REG1B	2
MF	GO:0005372	water transmembrane transporter activity	2/199	16/18410	0.012627754	0.187770716	0.171395085	AQP8/SLC4A11	2
MF	GO:0005539	glycosaminoglycan binding	7/199	234/18410	0.0138581	0.187770716	0.171395085	HAPLN3/HABP2/REG1A/REG1B/APLP1/APOE/FGFR2	7
MF	GO:0005125	cytokine activity	7/199	235/18410	0.014157094	0.187770716	0.171395085	TGFB3/WNT7B/WNT10A/GDF10/AREG/CCL19/CCL18	7
MF	GO:0008301	DNA binding, bending	2/199	17/18410	0.014210588	0.187770716	0.171395085	FOXC1/FOXD1	2
MF	GO:0005253	anion channel activity	4/199	87/18410	0.014690673	0.187770716	0.171395085	ANO1/CLCA4/GABRA2/SLC26A9	4
MF	GO:0015291	secondary active transmembrane transporter activity	7/199	240/18410	0.015721669	0.187770716	0.171395085	SLC26A3/SLC4A3/SLC26A2/SLC22A11/SLC26A9/SLC37A2/SLC4A11	7
MF	GO:0005229	intracellular calcium activated chloride channel activity	2/199	18/18410	0.015874336	0.187770716	0.171395085	ANO1/CLCA4	2
MF	GO:0042834	peptidoglycan binding	2/199	18/18410	0.015874336	0.187770716	0.171395085	REG1A/REG1B	2
MF	GO:0061778	intracellular chloride channel activity	2/199	18/18410	0.015874336	0.187770716	0.171395085	ANO1/CLCA4	2
MF	GO:0072341	modified amino acid binding	4/199	93/18410	0.018338091	0.208714442	0.190512293	GRAMD1B/TRIM72/HAVCR1/SYT8	4
MF	GO:1901682	sulfur compound transmembrane transporter activity	3/199	52/18410	0.018653223	0.208714442	0.190512293	SLC26A3/SLC26A2/SLC26A9	3
MF	GO:0022853	active ion transmembrane transporter activity	7/199	254/18410	0.020750743	0.220786878	0.201531882	SLC26A3/SLC4A3/SLC26A2/SLC22A11/SLC26A9/SLC37A2/SLC4A11	7
MF	GO:0008373	sialyltransferase activity	2/199	21/18410	0.021332066	0.220786878	0.201531882	ST6GALNAC2/ST6GAL2	2
MF	GO:0019200	carbohydrate kinase activity	2/199	21/18410	0.021332066	0.220786878	0.201531882	FGGY/HK3	2
MF	GO:0120020	cholesterol transfer activity	2/199	22/18410	0.023300626	0.235279495	0.214760587	GRAMD1B/APOE	2
MF	GO:0120015	sterol transfer activity	2/199	23/18410	0.025340834	0.249788217	0.228003991	GRAMD1B/APOE	2
MF	GO:0005160	transforming growth factor beta receptor binding	2/199	24/18410	0.027450925	0.263783031	0.240778307	TGFB3/AMH	2
MF	GO:0004620	phospholipase activity	4/199	106/18410	0.028034912	0.263783031	0.240778307	CHRM1/PNLIPRP2/PLA2G12B/PLCH2	4
MF	GO:0004435	phosphatidylinositol phospholipase C activity	2/199	26/18410	0.031873857	0.288251879	0.263113208	CHRM1/PLCH2	2
MF	GO:0098960	postsynaptic neurotransmitter receptor activity	3/199	64/18410	0.032027987	0.288251879	0.263113208	CHRM1/GABRA2/DRD4	3
MF	GO:0004683	calmodulin-dependent protein kinase activity	2/199	27/18410	0.034183319	0.301104126	0.2748446	DAPK1/CAMKV	2
MF	GO:0004629	phospholipase C activity	2/199	28/18410	0.036555904	0.315294676	0.287797581	CHRM1/PLCH2	2
MF	GO:0015267	channel activity	10/199	489/18410	0.040301624	0.325085377	0.296734427	KCNJ3/ANO1/AQP8/CLCA4/ASIC3/GABRA2/TRPV4/SLC26A9/SLC4A11/GJB5	10
MF	GO:0022803	passive transmembrane transporter activity	10/199	490/18410	0.040769475	0.325085377	0.296734427	KCNJ3/ANO1/AQP8/CLCA4/ASIC3/GABRA2/TRPV4/SLC26A9/SLC4A11/GJB5	10
MF	GO:0004252	serine-type endopeptidase activity	5/199	174/18410	0.040833936	0.325085377	0.296734427	HABP2/MMP10/KLK10/ADAM8/TMPRSS3	5
MF	GO:0017147	Wnt-protein binding	2/199	30/18410	0.041483998	0.325085377	0.296734427	FZD2/SFRP2	2
MF	GO:0019905	syntaxin binding	3/199	71/18410	0.04161721	0.325085377	0.296734427	DAPK1/CPLX1/SYT8	3
MF	GO:0001968	fibronectin binding	2/199	31/18410	0.044036349	0.337612005	0.308168599	FSTL3/SFRP2	2
MF	GO:0001618	virus receptor activity	3/199	76/18410	0.049250641	0.357613094	0.326425377	CXCR4/ACE2/HAVCR1	3
