# Supplementary material for: Prognosis and Novel Drug Targets for Key lncRNAs of Epigenetic Modification in Colorectal Cancer
Source: Mediators Inflamm. 2023 Apr 12;2023:6632205. doi: 10.1155/2023/6632205 (PMC10116225; doi:10.1155/2023/6632205)
Supplement: Supplementary 5 — Supplementary Table S4: the details of KEGG enrichment analysis. [file 6632205.f5.txt]

ID	Description	GeneRatio	BgRatio	pvalue	p.adjust	qvalue	geneID	Count
hsa04978	Mineral absorption	4/97	60/8159	0.005504293	0.357088311	0.328686432	MT1E/SLC26A3/MT2A/SLC26A9	4
hsa04972	Pancreatic secretion	5/97	102/8159	0.007193912	0.357088311	0.328686432	SLC26A3/PRKCG/CLCA4/PNLIPRP2/PLA2G12B	5
hsa04020	Calcium signaling pathway	8/97	240/8159	0.007584676	0.357088311	0.328686432	CHRM1/CXCR4/PRKCG/EGF/GRPR/SPHK1/NTSR1/FGFR2	8
hsa00040	Pentose and glucuronate interconversions	3/97	35/8159	0.008094846	0.357088311	0.328686432	FGGY/UGT2A3/UGT2B7	3
hsa05226	Gastric cancer	6/97	149/8159	0.008484635	0.357088311	0.328686432	TGFB3/WNT7B/WNT10A/EGF/FZD2/FGFR2	6
hsa04390	Hippo signaling pathway	6/97	157/8159	0.010825299	0.357088311	0.328686432	TGFB3/WNT7B/WNT10A/AMH/FZD2/AREG	6
hsa05219	Bladder cancer	3/97	41/8159	0.012526551	0.357088311	0.328686432	EGF/DAPK1/TYMP	3
hsa00360	Phenylalanine metabolism	2/97	16/8159	0.015062187	0.357088311	0.328686432	PAH/IL4I1	2
hsa04310	Wnt signaling pathway	6/97	170/8159	0.01555439	0.357088311	0.328686432	WNT7B/PRKCG/WNT10A/FZD2/NFATC1/SFRP2	6
hsa04012	ErbB signaling pathway	4/97	85/8159	0.018264803	0.357088311	0.328686432	EREG/PRKCG/EGF/AREG	4
hsa05210	Colorectal cancer	4/97	86/8159	0.018985548	0.357088311	0.328686432	EREG/TGFB3/EGF/AREG	4
hsa04650	Natural killer cell mediated cytotoxicity	5/97	131/8159	0.019666914	0.357088311	0.328686432	PRKCG/VAV3/HCST/NFATC1/ULBP2	5
hsa04010	MAPK signaling pathway	8/97	294/8159	0.023377054	0.357088311	0.328686432	EREG/TGFB3/PRKCG/EGF/DUSP4/NFATC1/AREG/FGFR2	8
hsa04060	Cytokine-cytokine receptor interaction	8/97	295/8159	0.023799163	0.357088311	0.328686432	TGFB3/CXCR4/AMH/GDF10/IL1R2/EDA/CCL19/CCL18	8
hsa04915	Estrogen signaling pathway	5/97	138/8159	0.024019393	0.357088311	0.328686432	KRT40/KCNJ3/KRT23/KRT17/KRT16	5
hsa05150	Staphylococcus aureus infection	4/97	96/8159	0.027168751	0.360501669	0.3318283	KRT40/KRT23/KRT17/KRT16	4
hsa04550	Signaling pathways regulating pluripotency of stem cells	5/97	143/8159	0.02748219	0.360501669	0.3318283	WNT7B/WNT10A/FZD2/POU5F1B/FGFR2	5
hsa04916	Melanogenesis	4/97	101/8159	0.031941859	0.386752175	0.355990909	WNT7B/PRKCG/WNT10A/FZD2	4
hsa05146	Amoebiasis	4/97	102/8159	0.032951979	0.386752175	0.355990909	TGFB3/PRKCG/IL1R2/C8G	4
hsa00140	Steroid hormone biosynthesis	3/97	61/8159	0.035703234	0.390754517	0.359674915	CYP1B1/UGT2A3/UGT2B7	3
hsa00790	Folate biosynthesis	2/97	26/8159	0.037783898	0.390754517	0.359674915	PAH/GGH	2
hsa05217	Basal cell carcinoma	3/97	63/8159	0.038737173	0.390754517	0.359674915	WNT7B/WNT10A/FZD2	3
hsa04929	GnRH secretion	3/97	64/8159	0.040302035	0.390754517	0.359674915	KCNJ3/PRKCG/KISS1	3
hsa04810	Regulation of actin cytoskeleton	6/97	218/8159	0.045029846	0.393999086	0.36266142	ARHGEF4/CHRM1/CXCR4/EGF/VAV3/FGFR2	6
hsa00830	Retinol metabolism	3/97	68/8159	0.046876981	0.393999086	0.36266142	SDR16C5/UGT2A3/UGT2B7	3
hsa05204	Chemical carcinogenesis - DNA adducts	3/97	69/8159	0.048598684	0.393999086	0.36266142	CYP1B1/UGT2A3/UGT2B7	3
hsa00053	Ascorbate and aldarate metabolism	2/97	30/8159	0.049055468	0.393999086	0.36266142	UGT2A3/UGT2B7	2
hsa05225	Hepatocellular carcinoma	5/97	168/8159	0.049470737	0.393999086	0.36266142	TGFB3/WNT7B/PRKCG/WNT10A/FZD2	5
