# Supplementary material for: Prognosis and Novel Drug Targets for Key lncRNAs of Epigenetic Modification in Colorectal Cancer
Source: Mediators Inflamm. 2023 Apr 12;2023:6632205. doi: 10.1155/2023/6632205 (PMC10116225; doi:10.1155/2023/6632205)
Supplement: Supplementary 6 — Supplementary Table S5: the abundance of these tumor-infiltrating immune cells and increased CRC risk. [file 6632205.f6.txt]

immune	cor	pvalue
T cell CD4+_TIMER	0.138833948	0.001817255
B cell plasma_CIBERSORT	-0.091928196	0.039305835
T cell CD8+_CIBERSORT	0.111225563	0.012557705
T cell CD4+ memory resting_CIBERSORT	-0.132227224	0.002966138
T cell CD4+ memory activated_CIBERSORT	-0.121143663	0.006523563
T cell regulatory (Tregs)_CIBERSORT	0.144337366	0.001169939
NK cell resting_CIBERSORT	-0.104632475	0.018911568
NK cell activated_CIBERSORT	0.106526644	0.016848208
Myeloid dendritic cell activated_CIBERSORT	-0.096475774	0.030511093
T cell CD8+_CIBERSORT-ABS	0.132757815	0.002852005
T cell CD4+ memory activated_CIBERSORT-ABS	-0.109145065	0.014321409
T cell regulatory (Tregs)_CIBERSORT-ABS	0.175126105	7.87E-05
NK cell activated_CIBERSORT-ABS	0.121758082	0.006254451
Myeloid dendritic cell activated_CIBERSORT-ABS	-0.087595939	0.049592765
B cell_QUANTISEQ	0.103557663	0.020177722
Macrophage M2_QUANTISEQ	0.098907605	0.02654196
Neutrophil_QUANTISEQ	-0.176335084	7.19E-05
T cell CD8+_QUANTISEQ	0.104543757	0.019013391
Myeloid dendritic cell_QUANTISEQ	0.110420825	0.013215782
T cell_MCPCOUNTER	0.100785158	0.023825412
Monocyte_MCPCOUNTER	0.102883081	0.02104567
Macrophage/Monocyte_MCPCOUNTER	0.102883081	0.02104567
Cancer associated fibroblast_MCPCOUNTER	0.158521269	0.00036406
Myeloid dendritic cell activated_XCELL	0.114508898	0.010162906
T cell CD4+ memory_XCELL	-0.156463164	0.000428162
T cell CD4+ naive_XCELL	0.088435925	0.047438751
T cell CD4+ central memory_XCELL	0.131987662	0.003019018
T cell CD4+ effector memory_XCELL	0.132143048	0.002984622
T cell CD8+ central memory_XCELL	0.090997525	0.041348511
Class-switched memory B cell_XCELL	0.092073963	0.038993768
Common lymphoid progenitor_XCELL	-0.126109792	0.00461671
Myeloid dendritic cell_XCELL	0.100625285	0.024013946
Eosinophil_XCELL	0.106836839	0.016529785
Macrophage_XCELL	0.0970755	0.029487776
Macrophage M1_XCELL	0.170239616	0.00012474
T cell gamma delta_XCELL	-0.109248941	0.014228437
T cell CD4+ Th2_XCELL	-0.097854713	0.028202275
immune score_XCELL	0.145799459	0.001051769
microenvironment score_XCELL	0.163332281	0.000238641
Cancer associated fibroblast_EPIC	0.125286226	0.004918581
Macrophage_EPIC	0.16429586	0.000218976
NK cell_EPIC	0.107595463	0.015808853
uncharacterized cell_EPIC	-0.148702454	0.000831509
